# Supplementary material for: The Simian Immunodeficiency Virus Targets Central Cell Cycle Functions through Transcriptional Repression In vivo
Source: PLoS One. 2011 Oct 17;6(10):e25684. doi: 10.1371/journal.pone.0025684 (PMC3197176; doi:10.1371/journal.pone.0025684)
Supplement: Table S1 — Non-targeted changes following SIV infection. An F-test at a false discovery rate of 0.02 and blocking for any bias from individual differences associated to animal, population and day produced a list of 2,914 genes associated with non-targeted changes. Tab 1 shows 1,602 upregulated genes and Tab 2 shows 1312 downregulated genes. Tab 1 columns are “Probeset ID”; “Alternate target description” (identifies HIV gene names); “Gene symbol (inferred)” (see Material and Methods for details); “Gene Symbol” (as per original annotation “na28.annot.20090430”); and four columns identifying published characteristics: “Antiviral” (refers to published antiviral properties); “HIV-1, Human Protein Interaction Database” (refers to the NCBI data base); “Facilitators” (refers to published HIV infection facilitating activities), and “Tat induced” (refers to genes reported to be induced by HIV Tat). Tab 2 columns have the same information for genes that are upgregulated following SIV infection. (XLS) [file pone.0025684.s003.xls]

## Sheet: Non-targeted up 1602
Probeset.ID	Alternate target description	Gene Symbol (inferred)	Gene Symbol (na28.annot.20090430)	Antiviral	HIV-1, Human Protein Interaction Database	Facilitators	Tat induced [27] (Izmailova et al., 2003)
MmugDNA.4002.1.S1_at		ABHD13	---
MmugDNA.6415.1.S1_at		ABHD2	LOC707236
MmugDNA.43100.1.S1_at		ABHD3	---
MmugDNA.20401.1.S1_at		ABHD6	LOC702384
MmugDNA.2622.1.S1_at		ABHD6	LOC702384
MmugDNA.32885.1.S1_at		ABI3	ABI3
MmugDNA.10008.1.S1_at		ABP1	ABP1
MmugDNA.26367.1.S1_at		ACAS2L	LOC705060
MmugDNA.12546.1.S1_at		ACSL4	LOC695987
MmuSTS.2953.1.S1_at		ACSL5	LOC696404
AFFX-Mmu-actin-3_s_at		ACTB	ACTB		x
MmugDNA.28776.1.S1_s_at		ACTB	LOC711964		x
MmuSTS.3781.1.S1_at		ACVR1	LOC697935
MmugDNA.17218.1.S1_at		ADA	ADA		x
MmugDNA.9235.1.S1_s_at		ADAR	---	x	x
MmugDNA.6842.1.S1_at		ADH5	ADH5
MmugDNA.18781.1.S1_at		ADNP	---
MmugDNA.19047.1.S1_at		ADPGK	LOC697850
MmugDNA.42850.1.S1_at		AEN	---	x
MmugDNA.37337.1.S1_at		AFF1	---
MmuSTS.267.1.S1_at		AGFG1	AGFG1		x	x
MmuSTS.733.1.S1_at		AGRN	LOC700400
MmuSTS.2971.1.S1_at		AGTRAP	LOC722746
MmugDNA.15422.1.S1_at		AIM1	LOC697117
MmugDNA.4874.1.S1_at		AIM2	LOC719260
MmuSTS.445.1.S1_at		AKAP5	LOC707162
MmugDNA.33767.1.S1_at		AKAP5	---
MmugDNA.27339.1.S1_at		AKAP7	AKAP7
MmugDNA.35851.1.S1_at		ALKBH1	ALKBH1
MmugDNA.3190.1.S1_at		ALPK1	LOC700993
MmugDNA.38910.1.S1_at		AMBP	AMBP
MmuSTS.631.1.S1_at		AMOTL2	LOC718868
MmugDNA.4134.1.S1_at		ANAPC1	LOC698073
MmugDNA.26186.1.S1_at		ANKIB1	LOC703273
MmugDNA.26486.1.S1_at		ANKIB1	LOC703273
MmugDNA.26489.1.S1_at		ANKIB1	LOC703273
MmugDNA.39054.1.S1_at		ANKRD10	---
MmugDNA.20653.1.S1_at		ANKRD12	---
MmugDNA.17662.1.S1_s_at		ANKRD17	---
MmugDNA.9045.1.S1_at		ANKRD17	---
MmugDNA.36140.1.S1_at		ANKS1A	ANKS1A
MmuSTS.2087.1.S1_at		ANXA10	ANXA10
MmugDNA.19324.1.S1_at		ANXA3	ANXA3
MmugDNA.23523.1.S1_at		AP1G1	LOC710171		x
MmugDNA.27560.1.S1_at		AP1GBP1	LOC709178
MmugDNA.6556.1.S1_at		AP1GBP1	---
MmugDNA.28156.1.S1_at		AP2B1	LOC716094		x	x
MmugDNA.25492.1.S1_s_at		APOBEC3B	LOC719412	x	x
MmunewRS.633.1.S1_s_at		APOBEC3H	APOBEC3H	x
MmuSTS.2830.1.S1_at		APOL3	LOC715866
MmuSTS.2833.1.S1_at		APOL4	---
MmugDNA.7039.1.S1_at		APOL6	---
MmugDNA.9776.1.S1_at		APOL6	---
MmugDNA.26859.1.S1_at		AQR	---
MmugDNA.7354.1.S1_at		ARFGEF1	---
MmunewRS.859.1.S1_s_at		ARHGDIB	ARHGDIB
MmuSTS.3446.1.S1_at		ARHGEF3	ARHGEF3
MmugDNA.27671.1.S1_at		ARID5A	LOC709608
MmugDNA.20624.1.S1_at		ARID5B	---
MmugDNA.28111.1.S1_at		ARL11	LOC706725
MmugDNA.28111.1.S1_x_at		ARL11	LOC706725
MmugDNA.13723.1.S1_at		ARMCX1	LOC714371
MmugDNA.37813.1.S1_at		ARRDC3	LOC695903
MmugDNA.25442.1.S1_at		ARTS-1	ARTS-1
MmugDNA.41965.1.S1_at		ARTS-1	ARTS-1
MmugDNA.13352.1.S1_at		ASCC3	LOC695429
MmugDNA.13352.1.S1_s_at		ASCC3	LOC695429
MmugDNA.35170.1.S1_at		ASRGL1	LOC718871
MmuSTS.3812.1.S1_at		ASXL2	LOC714235
MmugDNA.35105.1.S1_at		ASXL2	---
MmugDNA.3897.1.S1_at		ATAD2B	---
MmugDNA.11758.1.S1_at		ATF5	LOC719150
MmuSTS.513.1.S1_at		ATP10D	LOC704458
MmuSTS.3457.1.S1_at		ATP11A	LOC712589
MmugDNA.32704.1.S1_at		ATP2A2	---
MmuSTS.763.1.S1_at		ATP2C1	---
MmugDNA.23556.1.S1_at		ATP2C1	---
MmugDNA.30211.1.S1_at		ATP2C1	---
MmuSTS.805.1.S1_at		ATP5G1	ATP5G1
MmugDNA.9176.1.S1_at		ATP5G1	ATP5G1
MmugDNA.18756.1.S1_at		ATR	---		x
MmugDNA.38106.1.S1_at		ATRX	---	x
MmugDNA.9817.1.S1_at		AVO3	---
MmugDNA.32758.1.S1_at		AZI2	LOC705275
MmugDNA.42348.1.S1_at		AZI2	LOC705275
MmugDNA.9091.1.S1_at		AZI2	LOC705275
MmugDNA.20334.1.S1_at		B2M	B2M		x
MmugDNA.5628.1.S1_at		B2M	B2M		x
MmuSTS.2138.1.S1_at		B4GALT4	B4GALT4		x
MmuSTS.2144.1.S1_at		BAG3	BAG3
MmugDNA.12091.1.S1_at		BAK1	BAK1
MmuSTS.549.1.S1_at		BARD1	BARD1
MmugDNA.42062.1.S1_at		BARD1	---
MmugDNA.18498.1.S1_at		BATF	LOC702646
MmugDNA.1554.1.S1_at		BAZ1A	LOC693697
MmugDNA.21827.1.S1_at		BAZ1A	LOC693697
MmugDNA.31273.1.S1_at		BBX	---
MmugDNA.35181.1.S1_at		BBX	---
MmugDNA.35181.1.S1_s_at		BBX	---
MmugDNA.6371.1.S1_at		BBX	---
MmugDNA.6898.1.S1_at		BBX	---
MmuSTS.2151.1.S1_at		BCAT1	LOC707321
MmugDNA.13672.1.S1_at		BCL2L14	---
MmugDNA.39891.1.S1_at		BCL2L14	---
MmuSTS.3202.1.S1_at		BCL3	BCL3
MmugDNA.12134.1.S1_at		BCL6	LOC708736		x
MmugDNA.3948.1.S1_at		BCL6	LOC708736		x
MmugDNA.6909.1.S1_at		BCL6	---		x
MmuSTS.1377.1.S1_at		BCLG	LOC695971
MmugDNA.26139.1.S1_at		BCOR	BCOR
MmugDNA.34277.1.S1_at		BEND6	---
MmuSTS.3471.1.S1_s_at		BNIP2	LOC703234
MmugDNA.31249.1.S1_at		BNIP2	---
MmuSTS.3483.1.S1_at		BRD2	BRD2
MmugDNA.15158.1.S1_at		BRIP1	---
MmugDNA.23332.1.S1_at		BRODL	---
MmugDNA.41833.1.S1_at		BST2	LOC719092	x
MmuSTS.152.1.S1_at		BTBD5	LOC702075
MmuSTS.642.1.S1_at		BTN1A1	BTN1A1
MmuSTS.3525.1.S1_at		BTN3A3	LOC699732
MmugDNA.34656.1.S1_at		BTN3A3	LOC699983
MmuSTS.2164.1.S1_at		BUB1	LOC708293
MmuSTS.2164.1.S1_s_at		BUB1	LOC708293
MmugDNA.6277.1.S1_at		BUB1	LOC708293
MmuSTS.1496.1.S1_at		C10H22orf28	C10H22orf28
MmugDNA.14109.1.S1_at		C10orf12	LOC705247
MmugDNA.32023.1.S1_at		C10ORF12	---
MmugDNA.14482.1.S1_at		C10orf22	LOC698259
MmugDNA.14483.1.S1_at		C10orf22	LOC698259
MmugDNA.10876.1.S1_at		C10orf76	LOC712512
MmugDNA.38608.1.S1_at		C11orf23	---
MmugDNA.6922.1.S1_at		C12ORF23	---
MmugDNA.34235.1.S1_at		C12orf72	---
MmugDNA.39433.1.S1_at		C13ORF30	---
MmugDNA.10884.1.S1_at		C13orf7	LOC697577
MmugDNA.16476.1.S1_at		C14orf102	LOC695676
MmugDNA.33615.1.S1_at		C14orf159	LOC700168
MmugDNA.29560.1.S1_at		C14orf83	LOC710681
MmugDNA.29098.1.S1_at		C14orf92	LOC706950
MmugDNA.38897.1.S1_at		C16orf46	LOC713832
MmugDNA.13632.1.S1_at		C16ORF67	---
MmugDNA.11683.1.S1_at		C16ORF72	---
MmugDNA.10400.1.S1_at		C18orf1	LOC701919
MmugDNA.42897.1.S1_at		C18orf17	LOC701560
MmugDNA.38939.1.S1_at		C18orf25	LOC695993
MmugDNA.24601.1.S1_at		C18ORF50	---
MmugDNA.28610.1.S1_at		C18ORF50	---
MmugDNA.40512.1.S1_at		C19orf12	LOC710444
MmugDNA.15000.1.S1_at		C19orf13	---
MmugDNA.33818.1.S1_at		C19orf13	---
MmugDNA.38607.1.S1_at		C19orf2	LOC700838
MmugDNA.9213.1.S1_at		C19ORF66	---
MmugDNA.41782.1.S1_at		C19orf7	LOC717905
MmugDNA.28935.1.S1_at		C1ORF145	---
MmugDNA.469.1.S1_at		C1ORF212	---
MmugDNA.26763.1.S1_at		C1orf31	LOC718775
MmugDNA.37110.1.S1_at		C1orf34	LOC712187
MmugDNA.20535.1.S1_at		C1orf50	LOC698058
MmugDNA.16314.1.S1_at		C20orf158	LOC698313
MmugDNA.18850.1.S1_at		C20orf18	LOC714692
MmugDNA.40208.1.S1_at		C20orf18	LOC714692
MmugDNA.7536.1.S1_at		C20orf20	LOC698808
MmugDNA.35154.1.S1_at		C20orf6	LOC722955
MmugDNA.42826.1.S1_at		C21orf91	LOC710406
MmugDNA.15539.1.S1_at		C2orf18	LOC697195
MmugDNA.36928.1.S1_at		C2ORF55	---
MmugDNA.29946.1.S1_at		C3ORF15	---
MmugDNA.38683.1.S1_at		C4orf33	LOC694081
MmugDNA.38685.1.S1_at		C4ORF33	---
MmugDNA.18239.1.S1_at		C5orf18	---
MmugDNA.16230.1.S1_at		C5orf41	LOC703459
MmugDNA.35491.1.S1_at		C5orf41	LOC703459
MmugDNA.3469.1.S1_at		C5orf56	LOC707687
MmugDNA.4767.1.S1_at		C5orf56	---
MmugDNA.13797.1.S1_at		C6orf106	LOC718675
MmugDNA.34092.1.S1_at		C6ORF125	---
MmugDNA.28886.1.S1_at		C6orf150	LOC717665
MmugDNA.30075.1.S1_at		C6ORF162	---
MmugDNA.228.1.S1_at		C6orf192	LOC708518
MmugDNA.9151.1.S1_at		C6orf209	LOC714710
MmugDNA.31343.1.S1_at		C6orf62	LOC708218
MmugDNA.31343.1.S1_s_at		C6orf62	LOC708218
MmugDNA.12043.1.S1_at		C7orf6	LOC701572
MmugDNA.17279.1.S1_at		C7orf6	LOC701572
MmugDNA.16643.1.S1_at		C9ORF25	---
MmugDNA.7487.1.S1_at		C9orf52	LOC714876
MmugDNA.6224.1.S1_at		CABP3	LOC718484
MmugDNA.1122.1.S1_at		CACNA1A	---
MmugDNA.17292.1.S1_at		CACNA1A	---
MmugDNA.25751.1.S1_at		CALCOCO2	---
MmugDNA.41421.1.S1_at		CALCOCO2	---
MmugDNA.27788.1.S1_at		CALD1	LOC707050
MmugDNA.39129.1.S1_at		CALD1	LOC707050
MmuSTS.3533.1.S1_at		CALR	LOC701831		x
MmugDNA.33005.1.S1_at		CAPN7	---
MmugDNA.20231.1.S1_at		CAPRIN1	---
MmugDNA.31683.1.S1_at		CAPZA2	---
MmuSTS.3539.1.S1_at		CARD11	LOC714728
MmuSTS.3541.1.S1_at		CARD15	LOC695542	x
MmuSTS.643.1.S1_at		CARD6	LOC695781
MmugDNA.27195.1.S1_s_at		CARF	LOC701583
MmugDNA.18251.1.S1_s_at		CARS	LOC696937
MmugDNA.27432.1.S1_at		CARS	LOC696937
MmugDNA.27866.1.S1_at		CASP1	---		x
MmugDNA.31375.1.S1_s_at		CASP1	LOC706568		x
MmugDNA.31377.1.S1_s_at		CASP1	LOC706568		x
MmuSTS.3285.1.S1_at		CASP10	---
MmugDNA.424.1.S1_at		CASP12	---
MmugDNA.24199.1.S1_at		CASP4	CASP4
MmugDNA.26355.1.S1_at		CASP4	CASP4
MmugDNA.3237.1.S1_at		CASP4	---
MmuSTS.664.1.S1_at		CASP7	LOC697633
MmugDNA.30322.1.S1_at		CATSPER2	LOC713152
MmugDNA.13284.1.S1_at		CCDC85B	CCDC85B
MmugDNA.13643.1.S1_at		CCL28	CCL28
MmugDNA.3158.1.S1_at		CCL8	CCL8	x	x		x
MmuSTS.3319.1.S1_at		CCND1	---		x		x
MmugDNA.11705.1.S1_at		CCNI	---
MmugDNA.9454.1.S1_at		CCNT2	LOC708813		x	x
MmuSTS.3351.1.S1_at		CD164	CD164
MmugDNA.19526.1.S1_at		CD164	CD164
MmuSTS.3354.1.S1_at		CD24	LOC697860
MmugDNA.28308.1.S1_at		CD38	---		x
MmugDNA.40764.1.S1_at		CD3D	---		x
MmugDNA.29334.1.S1_at		CD46	---
MmugDNA.4029.1.S1_at		CDC16	CDC16
MmugDNA.26091.1.S1_at		CDC27	---
MmugDNA.8606.1.S1_at		CDC42SE2	---
MmuSTS.1859.1.S1_at		CDKN2D	CDKN2D
MmuSTS.2192.1.S1_at		CDS2	LOC718026
MmugDNA.9809.1.S1_s_at		CEBPB	LOC713191		x
MmuSTS.1164.1.S1_at		CENTD1	LOC702115
MmugDNA.20989.1.S1_at		CFLAR	---
MmugDNA.42394.1.S1_at		CFLAR	---
MmugDNA.9571.1.S1_at		CFLAR	---
MmuSTS.3414.1.S1_at		CHD1	LOC702070
MmugDNA.20628.1.S1_at		CHD1	LOC702070
MmuSTS.608.1.S1_at		CHMP5	CHMP5
MmugDNA.35365.1.S1_at		CHMP5	CHMP5
MmugDNA.10976.1.S1_at		CHSY1	---
MmugDNA.20834.1.S1_at		CIC	LOC707463
MmuSTS.697.1.S1_at		CIR	LOC698068
MmugDNA.27835.1.S1_at		CIRH1A	LOC705036
MmuSTS.1868.1.S1_at		CITED2	LOC707729
MmugDNA.36981.1.S1_at		CL640	LOC707681
MmugDNA.13714.1.S1_at		CLEC2B	LOC719804
MmugDNA.38469.1.S1_at		CLEC2B	---
MmugDNA.26604.1.S1_at		CLIP1	CLIP1
MmugDNA.39311.1.S1_at		CLIP1	---
MmugDNA.16546.1.S1_at		CMAH	CMAH
MmugDNA.21336.1.S1_at		CMPK2	LOC708602
MmuSTS.3661.1.S1_at		CNOT4	CNOT4
MmugDNA.35098.1.S1_at		CNP	---		x
MmugDNA.9604.1.S1_at		CNP	CNP		x
MmugDNA.36636.1.S1_at		COASY	COASY
MmugDNA.22314.1.S1_at		COH1	LOC704477
MmugDNA.27752.1.S1_at		COPl	LOC706677
MmuSTS.2228.1.S1_at		COX10	LOC696242
MmugDNA.8169.1.S1_at		COX5B	LOC701661 /// LOC710274
MmugDNA.28964.1.S1_at		CPSF6	---
MmuSTS.1884.1.S1_at		CREM	CREM		x
MmugDNA.25150.1.S1_at		CREM	CREM		x
MmugDNA.34749.1.S1_at		CREM	CREM		x
MmugDNA.34828.1.S1_at		CREM	---		x
MmugDNA.34828.1.S1_s_at		CREM	CREM		x
MmugDNA.9912.1.S1_at		CREM	CREM		x
MmugDNA.8621.1.S1_at		CRK	LOC713069
MmuSTS.764.1.S1_at		CRKRS	CRKRS
MmugDNA.9156.1.S1_at		CRKRS	CRKRS
MmugDNA.15168.1.S1_at		CRTC3	---
MmuSTS.2258.1.S1_s_at		CSNK1A1L	LOC706649
MmugDNA.37189.1.S1_at		CSNK1G1	CSNK1G1
MmugDNA.23306.1.S1_at		CSTF2T	---
MmugDNA.23307.1.S1_at		CSTF2T	---
MmugDNA.18955.1.S1_at		CSTF3	---
MmugDNA.511.1.S1_at		CTAGE5	CTAGE5
MmugDNA.3397.1.S1_at		CTNNBL1	---
MmugDNA.33371.1.S1_at		CTRL	LOC701625
MmuSTS.3164.1.S1_at		CTSC	LOC701346
MmugDNA.28072.1.S1_at		CTSC	LOC701346
MmugDNA.38162.1.S1_at		CTSC	---
MmuSTS.4179.1.S1_at		CTSK	CTSK
MmuSTS.3988.1.S1_at		CTSS	LOC708080
MmugDNA.24533.1.S1_at		CTSS	---
MmugDNA.41875.1.S1_at		CUL2	LOC698384
MmuSTS.1892.1.S1_at		CUL5	CUL5		x	x
MmugDNA.43316.1.S1_at		CUL5	CUL5		x	x
MmugDNA.40090.1.S1_at		CWF19L2	LOC703077 /// LOC718634
Mmu.11363.1.S1_at		CXCL10	CXCL10		x		x
MmuSTS.1893.1.S1_s_at		CXCL10	---		x		x
MmugDNA.21047.1.S1_at		CXorf12	LOC698397
MmugDNA.35965.1.S1_at		CXorf21	LOC704259
MmugDNA.30042.1.S1_at		CXorf6	LOC703003
MmugDNA.32205.1.S1_at		CYB5	LOC718160
MmuSTS.1901.1.S1_at		CYP7B1	LOC710188
MmuSTS.1272.1.S1_at		DAPP1	---
MmugDNA.15194.1.S1_at		DAPP1	---
MmugDNA.36869.1.S1_at		DBF4B	---
MmugDNA.33630.1.S1_at		DCC	DCC
MmugDNA.37888.1.S1_at		DCP2	LOC694225
MmugDNA.10379.1.S1_at		DDX24	LOC699931
MmugDNA.16451.1.S1_s_at		DDX3X	---	x	x
MmuSTS.1287.1.S1_at		DDX52	LOC719875
MmugDNA.11735.1.S1_at		DDX58	---	x
MmugDNA.19189.1.S1_at		DDX58	DDX58	x
MmugDNA.22278.1.S1_at		DDX58	---	x
MmugDNA.20352.1.S1_at		DDX60L	---
MmugDNA.29023.1.S1_at		DHRS6	LOC711108
MmugDNA.38396.1.S1_at		DHX37	LOC706709
MmugDNA.14244.1.S1_at		DHX8	---
MmugDNA.16432.1.S1_at		DHX8	DHX8
MmugDNA.7314.1.S1_at		DHX8	DHX8
MmugDNA.1763.1.S1_at		DISC1	LOC722194
MmugDNA.1999.1.S1_at		DJ167A19.1	LOC714632
MmugDNA.4657.1.S1_at		DKFZP434B061	---
MmugDNA.25664.1.S1_at		DKFZp547K1113	LOC701358
MmugDNA.4708.1.S1_at		DKFZp564F212	---
MmugDNA.42768.1.S1_at		DKFZP564J0123	LOC708623
MmugDNA.29839.1.S1_at		DKFZP564J0863	LOC722170
MmugDNA.2912.1.S1_at		DKFZp564J157	LOC711648
MmugDNA.11961.1.S1_at		DKFZp686J0929	---
MmugDNA.13267.1.S1_at		DKFZp727G131	LOC718782
MmugDNA.3191.1.S1_at		DKFZp761C169	LOC708322
MmugDNA.5389.1.S1_at		DKFZp761C169	LOC708322
MmugDNA.42774.1.S1_s_at		DKFZp761I2123	LOC705890
MmugDNA.26829.1.S1_at		DKFZp761N1114	---
MmugDNA.23176.1.S1_at		DKFZp762N156	---
MmugDNA.31143.1.S1_at		DKFZp762N156	---
MmunewRS.810.1.S1_at		DKFZp781D1223	LOC710406
MmugDNA.32037.1.S1_at		DMAP1	LOC702919
MmugDNA.10676.1.S1_s_at		DMXL1	LOC698117
MmugDNA.19435.1.S1_at		DNAJA1	LOC696406
MmugDNA.39943.1.S1_at		DNAJB4	LOC707206
MmugDNA.6512.1.S1_at		DNAPTP6	LOC699458
MmugDNA.13670.1.S1_at		DNPEP	DNPEP
MmuSTS.835.1.S1_at		DOC1	LOC699594
MmugDNA.10395.1.S1_at		DPCR1	DPCR1
MmugDNA.599.1.S1_at		DPY19L4	LOC700921
MmugDNA.678.1.S1_at		DPY19L4	---
MmugDNA.19276.1.S1_at		DRAP1	LOC715271
MmugDNA.9182.1.S1_at		DSCR3	---
MmugDNA.12790.1.S1_at		DST	---
MmugDNA.20022.1.S1_at		DST	---
MmugDNA.20022.1.S1_s_at		DST	---
MmugDNA.25544.1.S1_at		DST	---
MmugDNA.38871.1.S1_at		DST	DST
MmugDNA.38872.1.S1_at		DST	---
MmugDNA.6268.1.S1_at		DST	---
MmugDNA.6672.1.S1_at		DST	---
MmuSTS.1849.1.S1_at		DTX1	DTX1
MmugDNA.9650.1.S1_at		DTX3L	LOC714914
MmugDNA.21529.1.S1_at		DUSP10	DUSP10
MmugDNA.29180.1.S1_at		DUSP16	---
MmugDNA.6680.1.S1_at		DYRK1A	---
MmugDNA.714.1.S1_at		EDEM1	---
MmuSTS.1912.1.S1_at		EED	LOC703866	x	x
MmuSTS.3589.1.S1_at		EFO1	LOC698845
MmugDNA.10182.1.S1_at		EHD4	EHD4
MmugDNA.10601.1.S1_at		EHD4	EHD4
MmugDNA.10601.1.S1_s_at		EHD4	EHD4
MmugDNA.14717.1.S1_at		EHD4	---
MmugDNA.37278.1.S1_at		EID3	LOC710575
MmuSTS.3702.1.S1_at		EIF2AK2	---	x	x		x
MmugDNA.19098.1.S1_at		EIF2AK2	---	x	x		x
MmugDNA.19136.1.S1_at		EIF2AK2	---	x	x		x
MmugDNA.18279.1.S1_at		EIF2S2	EIF2S2		x
MmugDNA.17341.1.S1_at		EIF3M	---
MmugDNA.26733.1.S1_at		EIF3S6	---
MmugDNA.7754.1.S1_at		EIF4A2	EIF4A2
MmugDNA.3085.1.S1_at		EIF4E3	LOC696303
MmugDNA.3086.1.S1_at		EIF4E3	LOC696303
MmugDNA.4224.1.S1_at		EIF4EBP2	---
MmuSTS.4297.1.S1_at		EIF4G1	LOC711874		x
MmugDNA.38475.1.S1_at		ELF4	LOC702886
MmugDNA.38477.1.S1_at		ELK4	ELK4
MmuSTS.4317.1.S1_at		ELL2	---
MmuSTS.898.1.S1_at		ELMO1	LOC705818		x
MmugDNA.27912.1.S1_at		ELMO2	LOC703777
MmuSTS.3377.1.S1_at		EMR2	EMR2
MmugDNA.41786.1.S1_s_at		ENO1	ENO1		x
MmugDNA.18178.1.S1_at		ENPP2	ENPP2
MmugDNA.18178.1.S1_x_at		ENPP2	ENPP2
MmugDNA.24308.1.S1_at		ENPP2	ENPP2
MmugDNA.8634.1.S1_at		EPC2	LOC721916
MmugDNA.16259.1.S1_at		EPS15L1	---
MmugDNA.15476.1.S1_at		EPSTI1	LOC700208
MmugDNA.23571.1.S1_at		EPSTI1	---
MmugDNA.3485.1.S1_at		EPSTI1	---
MmuSTS.4529.1.S1_at		ERAP1	---
MmugDNA.41577.1.S1_at		ERAP2	---
MmugDNA.951.1.S1_at		ERAP2	---
MmugDNA.11777.1.S1_at		ERO1LB	---
MmugDNA.21677.1.S1_at		ESR2	---		x
MmugDNA.5357.1.S1_at		ETF1	LOC714449
MmugDNA.34853.1.S1_at		ETNK1	---
MmugDNA.9977.1.S1_at		ETNK1	LOC707177
MmugDNA.26856.1.S1_at		ETV5	LOC710571
MmuSTS.1923.1.S1_at		ETV6	LOC695734
MmugDNA.15799.1.S1_at		ETV6	---
MmugDNA.28123.1.S1_at		ETV6	---
MmugDNA.28244.1.S1_at		ETV6	LOC695734
MmugDNA.30931.1.S1_at		ETV6	LOC695734
MmugDNA.39156.1.S1_at		ETV6	LOC695734
MmugDNA.37503.1.S1_at		ETV7	ETV7
MmugDNA.17704.1.S1_at		EVL	LOC706316
MmugDNA.20847.1.S1_at		EVL	---
MmugDNA.27553.1.S1_at		EVL	---
MmugDNA.20494.1.S1_at		EWSR1	---
MmugDNA.27577.1.S1_s_at		EXOSC3	EXOSC3
MmugDNA.34261.1.S1_at		EXOSC6	LOC693542
MmugDNA.3507.1.S1_at		EXOSC6	---
MmugDNA.34809.1.S1_at		F2	F2		x
MmugDNA.36696.1.S1_at		FAM120A	---
MmugDNA.745.1.S1_at		FAM122C	---
MmugDNA.23081.1.S1_at		FAM168B	LOC703758
MmugDNA.10489.1.S1_at		FAM26F	LOC715967
MmugDNA.10489.1.S1_s_at		FAM26F	LOC715967
MmugDNA.23367.1.S1_at		FAM26F	LOC715967
MmugDNA.23367.1.S1_s_at		FAM26F	LOC715967
MmugDNA.27269.1.S1_at		FAM29A	LOC712557
MmuSTS.3673.1.S1_at		FAM35A	LOC694102
MmugDNA.10434.1.S1_at		FAM46A	LOC693306
MmugDNA.10435.1.S1_at		FAM46A	LOC693306
MmugDNA.1049.1.S1_at		FAM65C	---
MmugDNA.43569.1.S1_at		FAM9B	FAM9B
MmugDNA.15462.1.S1_at		FANCF	LOC704048
MmugDNA.42205.1.S1_at		FANCF	LOC704048
MmuSTS.3676.1.S1_at		FANCL	LOC717528
MmuSTS.4665.1.S1_at		FAS	FAS		x
MmuSTS.4665.1.S1_s_at		FAS	FAS		x
MmugDNA.18450.1.S1_s_at		FAS	FAS		x
MmugDNA.5901.1.S1_at		FAS	---		x
MmugDNA.39547.1.S1_at		FBXL12	FBXL12
MmugDNA.14527.1.S1_at		FBXO2	LOC722738
MmugDNA.39778.1.S1_at		FBXO34	---
MmuSTS.2540.1.S1_at		FBXO38	FBXO38
MmugDNA.26627.1.S1_at		FBXO39	LOC713494
MmuSTS.832.1.S1_at		FBXO44	LOC714585
MmuSTS.4762.1.S1_at		FBXO5	FBXO5
MmuSTS.4763.1.S1_at		FBXO6	LOC722740
MmuSTS.4764.1.S1_at		FBXO7	---
MmugDNA.9629.1.S1_at		FCHSD2	LOC717996 /// LOC718584
MmugDNA.13690.1.S1_at		FKBP11	LOC708598
MmugDNA.6096.1.S1_at		FKBP11	LOC708598
MmugDNA.10638.1.S1_at		FKBP5	---
MmugDNA.35610.1.S1_at		FKBPL	LOC717079
MmugDNA.3554.1.S1_at		FLJ10052	LOC703741
MmugDNA.5945.1.S1_at		FLJ10587	LOC711172
MmugDNA.25448.1.S1_at		FLJ10719	LOC699878
MmugDNA.8251.1.S1_at		FLJ11000	LOC707359
MmugDNA.12439.1.S1_at		FLJ11506	LOC711436
MmugDNA.10980.1.S1_at		FLJ11712	LOC707995
MmugDNA.31734.1.S1_at		FLJ12750	LOC703415
MmugDNA.19621.1.S1_at		FLJ13611	LOC696643
MmugDNA.10317.1.S1_at		FLJ13725	LOC699910
MmugDNA.12583.1.S1_at		FLJ14281	---
MmugDNA.32967.1.S1_at		FLJ14281	LOC711298
MmugDNA.27193.1.S1_at		FLJ20035	LOC693567
MmugDNA.38808.1.S1_at		FLJ20397	---
MmugDNA.31670.1.S1_at		FLJ20716	LOC696050
MmugDNA.25065.1.S1_at		FLJ21394	---
MmugDNA.35878.1.S1_at		FLJ21439	LOC712221
MmugDNA.31991.1.S1_at		FLJ22301	LOC710105
MmugDNA.11054.1.S1_at		FLJ22353	LOC705023
MmugDNA.10318.1.S1_at		FLJ22555	LOC699322
MmugDNA.35003.1.S1_at		FLJ22794	LOC701070
MmugDNA.14690.1.S1_s_at		FLJ22833	LOC694172
MmugDNA.26591.1.S1_at		FLJ22833	LOC694172
MmugDNA.33639.1.S1_at		FLJ23375	LOC709505
MmugDNA.25625.1.S1_at		FLJ23467	LOC709632
MmugDNA.2748.1.S1_at		FLJ23518	LOC700198
MmugDNA.923.1.S1_at		FLJ23749	LOC706469
MmugDNA.1769.1.S1_at		FLJ23861	LOC713138
MmugDNA.43417.1.S1_at		FLJ23865	---
MmugDNA.39674.1.S1_at		FLJ25059	LOC718215
MmugDNA.22601.1.S1_at		FLJ25078	LOC713029
MmugDNA.15.1.S1_at		FLJ30655	LOC693822
MmugDNA.7270.1.S1_at		FLJ31295	LOC708246
MmugDNA.34497.1.S1_at		FLJ31952	LOC715706
MmugDNA.9534.1.S1_at		FLJ31952	LOC715706
MmugDNA.24051.1.S1_at		FLJ34922	LOC715511
MmugDNA.30362.1.S1_at		FLJ36031	LOC698727
MmugDNA.41095.1.S1_at		FLJ36031	---
MmugDNA.25388.1.S1_at		FLJ38348	---
MmugDNA.26934.1.S1_at		FLJ38348	LOC708809
MmugDNA.37699.1.S1_at		FLJ38991	LOC705226
MmugDNA.32425.1.S1_at		FLJ39739	LOC701234
MmugDNA.31116.1.S1_at		FLJ40722	LOC707579
MmugDNA.31368.1.S1_at		FLJ40869	LOC699692
MmugDNA.1040.1.S1_at		FLJ45645	LOC694426
MmunewRS.1016.1.S1_at		FLJ46536	---
MmugDNA.13798.1.S1_at		FLN29	LOC711784
MmugDNA.13798.1.S1_s_at		FLN29	LOC711784
MmugDNA.14810.1.S1_at		FLN29	LOC711784
MmugDNA.39745.1.S1_at		FLOT1	LOC712270
MmugDNA.265.1.S1_at		FLT1	---		x
MmuSTS.4797.1.S1_at		FMR1	LOC700138
MmugDNA.10926.1.S1_at		FNDC3A	LOC705570
MmugDNA.13897.1.S1_s_at		FNIP2	---
MmugDNA.7362.1.S1_at		FOSL2	---
MmuSTS.1965.1.S1_at		FRAT2	---
MmuSTS.4271.1.S1_at		FRMD4B	FRMD4B
MmugDNA.6275.1.S1_at		FUS	LOC713433
MmugDNA.14592.1.S1_at		FXC1	LOC713937
MmugDNA.17118.1.S1_at		G1P2	LOC700141	x			x
MmuSTS.4428.1.S1_at		G1P3	LOC702381	x
MmugDNA.22997.1.S1_at		GANC	---		x
MmugDNA.25086.1.S1_at		GANC	---		x
MmugDNA.39536.1.S1_at		GANC	LOC713090		x
MmugDNA.21475.1.S1_at		GART	---
Mmu.11960.1.S1_at		GBP1	GBP1	x
Mmu.11960.1.S1_x_at		GBP1	GBP1	x
Mmu.11961.1.S1_at		GBP1	GBP1	x
Mmu.11961.1.S1_x_at		GBP1	GBP1	x
MmugDNA.22912.1.S1_s_at		GBP1	GBP1	x
MmugDNA.34302.1.S1_at		GBP1	GBP1	x
MmugDNA.41315.1.S1_at		GBP1	GBP1	x
MmuSTS.2397.1.S1_s_at		GBP2	LOC694684	x
MmugDNA.16654.1.S1_at		GBP2	---	x
MmugDNA.36433.1.S1_at		GBP2	LOC694684	x
MmugDNA.39206.1.S1_at		GBP6	LOC695271	x
MmunewRS.936.1.S1_at		GBP6	LOC695158	x
Mmu.12751.1.S1_at		GCA	GCA
MmugDNA.41339.1.S1_at		GCH1	GCH1
MmugDNA.23572.1.S1_s_at		GCLM	---
MmuSTS.2728.1.S1_at		GCN5L2	LOC706004
MmugDNA.39974.1.S1_at		GIMAP2	LOC713463
MmugDNA.8389.1.S1_at		GIMAP4	---
MmugDNA.16090.1.S1_at		GIMAP6	LOC713565
MmugDNA.30287.1.S1_at		GIMAP6	LOC713565
MmugDNA.41093.1.S1_at		GIMAP7	LOC713436
MmugDNA.42026.1.S1_at		GIMAP8	LOC713236
MmugDNA.15515.1.S1_at		GLRX	LOC698143
MmugDNA.42567.1.S1_at		GLS	---
MmugDNA.42567.1.S1_s_at		GLS	---
MmugDNA.1800.1.S1_at		GLT8D2	LOC699937		x
MmuSTS.4236.1.S1_at		GLTSCR1	---
MmuSTS.4836.1.S1_at		GM2A	LOC718197
MmugDNA.16656.1.S1_at		GM-CSF	GM-CSF /// LOC696036
MmugDNA.27682.1.S1_at		GMFB	---
MmugDNA.6764.1.S1_at		GMIP	GMIP
MmugDNA.19118.1.S1_at		GNB4	---
Mmu.11980.1.S1_at		GNPAT	GNPAT
MmugDNA.36516.1.S1_at		GNPAT	GNPAT
MmugDNA.24146.1.S1_at		GNPDA1	GNPDA1
MmugDNA.8521.1.S1_at		GOT2	GOT2
MmugDNA.23317.1.S1_at		GPATCH2	GPATCH2
MmugDNA.3883.1.S1_at		GPATCH2	GPATCH2
MmuSTS.2439.1.S1_at		GPR155	GPR155
MmugDNA.16907.1.S1_at		GPR155	GPR155
MmugDNA.18929.1.S1_at		GPR155	---
MmugDNA.31767.1.S1_at		GPR155	GPR155
MmugDNA.42905.1.S1_at		GPR171	LOC709960
MmuSTS.2446.1.S1_at		GPR18	LOC698714
MmugDNA.38591.1.S1_at		GPRIN3	---
MmugDNA.24899.1.S1_at		GPX2	---		x
MmugDNA.23889.1.S1_s_at		GRINA	LOC708234		x
MmugDNA.25535.1.S1_at		GRINL1A	LOC700247
MmugDNA.5266.1.S1_at		GRIPAP1	---
MmugDNA.1052.1.S1_at		GRTP1	---
MmugDNA.30412.1.S1_at		GSDMD	GSDMD
MmugDNA.41517.1.S1_at		GSPT1	---
MmugDNA.42092.1.S1_at		GTF2A1	GTF2A1		x
MmugDNA.39251.1.S1_at		GTPBP2	---
MmugDNA.4340.1.S1_at		GTPBP3	LOC719048
MmugDNA.8260.1.S1_at		GUK1	GUK1
MmuSTS.54.1.S1_at		H2AFZ	LOC709326		x
MmuSTS.54.1.S1_s_at		H2AFZ	LOC709326		x
MmugDNA.32105.1.S1_at		H3F3B	LOC704104 /// LOC709263 /// LOC711912 /// LOC719872		x
MmugDNA.43244.1.S1_at		H6PD	---
MmugDNA.36435.1.S1_s_at		HARS	HARS
MmugDNA.32251.1.S1_at		HCFC1	---
MmugDNA.39879.1.S1_at		HDAC4	---
MmugDNA.6521.1.S1_at		HDAC4	LOC710605
MmugDNA.4508.1.S1_at		HEATR1	HEATR1
MmugDNA.2148.1.S1_at		HERC6	---
MmugDNA.30921.1.S1_at		HERC6	LOC705525
MmugDNA.34644.1.S1_at		HERC6	---
MmugDNA.17973.1.S1_s_at		HFE	---		x
MmugDNA.2229.1.S1_at		HFE	---		x
MmugDNA.5332.1.S1_at		HIAT1	---
MmugDNA.17998.1.S1_at		HIF1A	LOC695964
MmugDNA.20321.1.S1_at		HIRA	LOC719142
MmugDNA.35809.1.S1_at		HIRA	---
MmugDNA.29007.1.S1_at		HIST1H2BK	LOC714001		x
MmuSTS.14.1.S1_at		HIVEP1	HIVEP1		x	x
MmugDNA.13096.1.S1_x_at		HLA-B	LOC696824 /// LOC703106 /// LOC703892 /// LOC713723 /// LOC719483 /// LOC719702 /// LOC720309 /// LOC720330 /// LOC720342 /// LOC720369 /// LOC720696 /// LOC723284 /// LOC723473 /// MAMU-A /// MAMU-B /// MAMU-B18 /// MAMU-I		x
MmugDNA.13887.1.S1_x_at		HLA-C	LOC703106 /// LOC723391 /// LOC723473 /// MAMU-I		x
MmugDNA.794.1.S1_x_at		HLA-C	---		x
MmugDNA.13924.1.S1_at		HLA-E	---		x
MmugDNA.158.1.S1_s_at		HM13	LOC713216
MmugDNA.26669.1.S1_at		HMGCR	HMGCR		x
MmugDNA.14871.1.S1_at		HNRNPD	---
MmugDNA.20717.1.S1_s_at		HNRPA3	LOC693392
MmugDNA.16222.1.S1_at		HNRPH3	---
MmugDNA.6820.1.S1_at		HORMAD1	LOC715891
MmuSTS.2724.1.S1_at		HPSE	---		x
MmugDNA.14910.1.S1_at		HPSE	LOC707583		x
MmugDNA.30775.1.S1_at		HRASLS2	LOC722182
MmugDNA.3468.1.S1_at		HSBP1	LOC714498
MmugDNA.31536.1.S1_at		HSF1	HSF1		x
MmugDNA.25053.1.S1_at		HSFY2	---
MmugDNA.32616.1.S1_at		HSXIAPAF1	LOC713425
MmugDNA.33861.1.S1_at		HSXIAPAF1	LOC713425
MmugDNA.2767.1.S1_at		HT007	LOC702719
MmuSTS.134.1.S1_at		HTLF	LOC715878
MmugDNA.21955.1.S1_at		ICAM1	LOC712354		x
MmugDNA.26254.1.S1_at		ICAM1	LOC712354		x
MmugDNA.30744.1.S1_at		ICF45	LOC715853
MmugDNA.26170.1.S1_at		ICOS	LOC705788
MmuSTS.2756.1.S1_s_at		IDH2	LOC697645
MmuSTS.168.1.S1_x_at		IDI1	LOC710052
MmugDNA.1816.1.S1_at		IDI2	---
MmuSTS.280.1.S1_at		IDS	IDS
MmugDNA.42447.1.S1_s_at		IFI16	LOC719253		x		x
MmunewRS.254.1.S1_at		IFI27	IFI27	x	x		x
MmuSTS.1513.1.S1_at		IFI35	IFI35		x		x
MmuSTS.3682.1.S1_x_at		IFI44	LOC707854	x	x		x
MmugDNA.12892.1.S1_at		IFI44	LOC707854	x	x		x
MmugDNA.36297.1.S1_at		IFIH1	IFIH1	x
MmuSTS.1579.1.S1_at		IFIT1	IFIT1	x
MmunewRS.225.1.S1_at		IFIT1L	LOC722130
MmugDNA.35740.1.S1_at		IFIT2	IFIT2
MmugDNA.5747.1.S1_at		IFIT2	IFIT2
MmugDNA.19594.1.S1_at		IFIT3	LOC695344	x	x		x
MmugDNA.24962.1.S1_at		IFIT3	LOC695344	x	x		x
MmuSTS.1580.1.S1_at		IFIT5	---
MmugDNA.7695.1.S1_at		IFIT5	---
MmugDNA.19587.1.S1_at		IFITM1	IFITM1	x	x
MmugDNA.5697.1.S1_s_at		IFITM1	IFITM1	x	x
MmugDNA.19865.1.S1_s_at		IFITM3	IFITM3
MmugDNA.19865.1.S1_x_at		IFITM3	IFITM3
MmugDNA.24418.1.S1_at		IFITM3	IFITM3
MmugDNA.34954.1.S1_at		IFITM3	IFITM3
MmunewRS.20.1.S1_at		IFIX	LOC719253
MmugDNA.14001.1.S1_at		IFNAR1	---	x	x
MmugDNA.3976.1.S1_at		IFNGR1	---
MmugDNA.35760.1.S1_at		IFRG28	LOC708404
MmugDNA.12469.1.S1_at		IL12RB1	---
MmugDNA.19109.1.S1_at		IL15	IL15		x
MmugDNA.37616.1.S1_at		IL15	IL15		x
MmugDNA.37616.1.S1_s_at		IL15	IL15		x
MmuSTS.646.1.S1_at		IL15RA	IL15RA
MmuSTS.4601.1.S1_at		IL19	LOC694806		x
MmuSTS.93.1.S1_at		IL1RAP	---
MmugDNA.23425.1.S1_at		IL1RN	IL1RN		x
MmugDNA.531.1.S1_at		IL28RA	---
MmugDNA.19391.1.S1_at		IL31RA	---
MmugDNA.1742.1.S1_at		IMPAD1	---
MmugDNA.13123.1.S1_at		INO80D	---
MmugDNA.12386.1.S1_at		IPO4	IPO4
MmugDNA.24225.1.S1_at		IPO7	IPO7		x	x
MmugDNA.38816.1.S1_at		IRAK1	---
MmuSTS.705.1.S1_at		IRF2	---		x
MmugDNA.29625.1.S1_at		IRF7	IRF7	x	x		x
MmugDNA.3633.1.S1_at		IRF9	IRF9	x
MmugDNA.2176.1.S1_at		ISG20	ISG20	x	x		x
MmugDNA.26430.1.S1_at		ITPK1	LOC698756
MmuSTS.1583.1.S1_at		ITR	LOC694839
MmuSTS.737.1.S1_at		JAK2	JAK2
MmugDNA.42974.1.S1_at		JAK2	---
MmugDNA.97.1.S1_at		JAK2	JAK2
MmugDNA.36203.1.S1_at		JAK3	---		x
MmugDNA.32206.1.S1_at		KARS	KARS		x
MmugDNA.32063.1.S1_at		KBTBD2	KBTBD2
MmugDNA.13440.1.S1_at		KBTBD7	LOC698337
MmugDNA.17442.1.S1_at		KBTBD7	LOC698337
MmugDNA.470.1.S1_at		KBTBD9	---
MmugDNA.5142.1.S1_at		KCMF1	---
MmugDNA.22303.1.S1_at		KCNE4	---
MmugDNA.23704.1.S1_at		KCNK6	---
MmugDNA.15259.1.S1_at		KEAP1	LOC720514
MmuSTS.1533.1.S1_s_at		KIF1C	LOC721601
MmugDNA.5661.1.S1_at		KIAA0082	LOC719402
MmugDNA.33830.1.S1_at		KIAA0103	LOC697878
MmugDNA.16657.1.S1_at		KIAA0143	LOC696036
MmugDNA.34206.1.S1_at		KIAA0143	---
MmugDNA.7779.1.S1_at		KIAA0247	LOC712719
MmugDNA.21987.1.S1_at		KIAA0256	---
MmugDNA.8931.1.S1_at		KIAA0256	---
MmugDNA.33153.1.S1_at		KIAA0261	---
MmugDNA.7828.1.S1_at		KIAA0274	LOC717640
MmugDNA.3384.1.S1_at		KIAA0323	LOC714937
MmugDNA.3386.1.S1_at		KIAA0323	LOC714937
MmugDNA.21632.1.S1_at		KIAA0368	KIAA0368
MmugDNA.21633.1.S1_at		KIAA0368	KIAA0368
MmugDNA.2075.1.S1_at		KIAA0650	LOC710877
MmugDNA.24755.1.S1_at		KIAA0650	---
MmugDNA.26735.1.S1_at		KIAA0650	LOC695992
MmugDNA.39096.1.S1_at		KIAA0650	---
MmugDNA.24004.1.S1_at		KIAA0690	LOC705854
MmugDNA.7617.1.S1_at		KIAA1466	---
MmugDNA.13593.1.S1_at		KIAA1586	LOC712568
MmugDNA.22254.1.S1_at		KIAA1600	LOC699500
MmugDNA.12013.1.S1_at		KIAA1618	---
MmugDNA.1519.1.S1_at		KIAA1618	---
MmugDNA.28999.1.S1_at		KIAA1618	LOC718036
MmugDNA.1379.1.S1_at		KIAA1632	LOC700766
MmugDNA.9509.1.S1_at		KIAA1702	LOC712711
MmugDNA.20131.1.S1_at		KIAA1961	LOC706541
MmugDNA.33460.1.S1_at		KIAA1971	LOC693446
MmugDNA.34433.1.S1_at		KIAA1991	LOC694119
MmugDNA.28392.1.S1_at		KIAA2024	---
MmugDNA.42346.1.S1_at		KLF3	---
MmugDNA.20498.1.S1_at		KLHL28	---
MmugDNA.36470.1.S1_at		KNTC2	LOC709220
MmugDNA.37436.1.S1_at		KPNA1	---		x	x
MmugDNA.21838.1.S1_s_at		KPNA5	LOC718041		x	x
MmugDNA.12869.1.S1_at		KPNA6	KPNA6		x	x
MmuSTS.2951.1.S1_at		KPNB1	LOC694121		x	x
MmugDNA.36910.1.S1_at		KPNB1	LOC694121		x	x
MmugDNA.47.1.S1_at		KPNB1	---		x	x
MmugDNA.5571.1.S1_at		KPNB1	---		x	x
MmugDNA.24607.1.S1_at		KRAS	---		x
MmugDNA.22457.1.S1_at		KSR1	KSR1
MmuSTS.4452.1.S1_at		L3MBTL3	LOC710947
MmugDNA.14327.1.S1_at		LACTB	LOC705365
MmugDNA.30746.1.S1_at		LAG3	LOC713737
MmuSTS.1659.1.S1_at		LAP3	LOC707072
MmugDNA.25628.1.S1_at		LAT1-3TM	LOC693542
MmugDNA.37307.1.S1_at		LBA1	LOC699295
MmugDNA.32307.1.S1_at		LDHA	LDHA		x
MmugDNA.8458.1.S1_at		LDLR	---		x
MmuSTS.1439.1.S1_at		LGALS3BP	LGALS3BP
MmuSTS.864.1.S1_at		LGALS8	LOC710375
MmugDNA.14153.1.S1_at		LGALS8	LOC710375
MmugDNA.19224.1.S1_at		LGALS8	LOC710375
MmugDNA.27480.1.S1_at		LGALS8	LOC710375
MmugDNA.27480.1.S1_s_at		LGALS8	LOC710375
MmugDNA.28010.1.S1_at		LGALS8	LOC710375
MmuSTS.379.1.S1_at		LGALS9	LOC715096
MmuSTS.713.1.S1_at		LGP2	LOC697698	x
MmuSTS.713.1.S1_x_at		LGP2	LOC697698	x
MmugDNA.20634.1.S1_at		LGP2	LOC697698	x
MmugDNA.22098.1.S1_at		LIF	LOC715456		x
MmugDNA.21105.1.S1_at		LIG1	LOC721995
MmugDNA.10771.1.S1_at		LIG4	LOC705748
MmugDNA.5944.1.S1_at		LINS1	---
MmugDNA.37123.1.S1_at		LIPA	---
MmugDNA.31242.1.S1_at		LITAF	LOC711743
MmuSTS.1444.1.S1_at		LMO2	LMO2
MmugDNA.7573.1.S1_at		LMOD3	LOC696239
MmuSTS.1445.1.S1_at		LNK	LNK
MmugDNA.23324.1.S1_at		LOC147645	LOC719898
MmugDNA.10635.1.S1_at		LOC151162	---
MmugDNA.7956.1.S1_at		LOC283270	---
MmugDNA.20483.1.S1_at		LOC389039	LOC703758
MmugDNA.33621.1.S1_at		LOC400713	LOC699733
MmugDNA.12201.1.S1_at		LOC440667	LOC702746
MmugDNA.21968.1.S1_at		LOC441109	LOC707687
MmugDNA.2663.1.S1_at		LOC441109	---
MmugDNA.36265.1.S1_at		LOC441245	---
MmugDNA.42272.1.S1_at		LOC644280	LOC714125
Mmu.4440.1.S1_at		LOC693561	LOC693561
MmugDNA.30086.1.S1_at		LOC693668	LOC693668
MmugDNA.1288.1.S1_at		LOC694353	LOC694353
Mmu.2576.1.S1_at		LOC694390	LOC694390
MmugDNA.37670.1.S1_at		LOC694390	LOC694390
Mmu.3779.1.S1_at		LOC695344	LOC695344
Mmu.4098.1.S1_at		LOC699733	LOC699733
Mmu.629.1.S1_s_at		LOC701346	LOC701346
Mmu.15616.1.S1_x_at		LOC703841	LOC703841
MmunewRS.887.1.S1_at		LOC709613	LOC709613
MmugDNA.23468.1.S1_at		LOC710883	LOC710883
MmugDNA.13916.1.S1_at		LOC713230	LOC713230
MmugDNA.5343.1.S1_at		LOC715193	LOC715193
MmugDNA.34542.1.S1_at		LOC715440	LOC715440
Mmu.12633.1.S1_at		LOC715591	LOC715591
MmugDNA.11447.1.S1_at		LOC715923	LOC715923
MmugDNA.1255.1.S1_at		LOC716193	LOC716193
MmugDNA.23896.1.S1_at		LOC717473	LOC717473
Mmu.3529.1.S1_at		LOC717608	LOC717608
Mmu.16255.1.S1_at		LOC718775	LOC718775
MmugDNA.38008.1.S1_at		LOC718871	LOC718871
Mmu.11584.1.S1_at		LOC719092	LOC719092
Mmu.10556.1.S1_at		LOC719260	LOC719260
Mmu.10556.1.S1_s_at		LOC719260	LOC719260
Mmu.6085.2.S1_x_at		LOC720309	LOC720309
Mmu.6085.1.S1_x_at		LOC720369	LOC720369 /// MAMU-B
Mmu.16290.1.S1_at		LOC722935	LOC722935
MmugDNA.31030.1.S1_at		LOC91431	LOC703497
MmugDNA.19229.1.S1_at		LPIN1	---
MmuSTS.4154.1.S1_at		LPIN2	LPIN2
MmugDNA.7806.1.S1_at		LPIN2	LPIN2
MmuSTS.2820.1.S1_at		LPP	---
MmugDNA.16689.1.S1_at		LPP	---
MmugDNA.40225.1.S1_at		LPP	---
MmuSTS.4535.1.S1_at		LRAP	LOC700118
MmugDNA.40682.1.S1_at		LRAP	---
MmugDNA.27246.1.S1_s_at		LRRC16	LOC694909
MmugDNA.39915.1.S1_at		LRRC8B	---
MmugDNA.40394.1.S1_at		LY6E	LY6E
MmuSTS.1447.1.S1_at		LY75	LY75
MmugDNA.11614.1.S1_at		LY96	LY96
MmugDNA.8312.1.S1_at		LYRM1	---
MmugDNA.4532.1.S1_at		M11S1	LOC717473
Mmu.2935.4.S1_x_at		MAMU-A	MAMU-A
MmugDNA.2178.1.S1_s_at		MAMU-A	MAMU-A
Mmu.10195.2.S1_x_at		MAMU-I	MAMU-I
MmugDNA.15960.1.S1_at		MAN2B2	MAN2B2		x
MmugDNA.21143.1.S1_at		MAOA	MAOA
MmuSTS.1458.1.S1_at		MAP3K11	LOC696739		x
MmugDNA.22938.1.S1_at		MAP3K5	---		x
MmugDNA.8321.1.S1_at		MARCKS	LOC711898
MmuSTS.117.1.S1_at		MAST3	MAST3
MmuSTS.3142.1.S1_at		MBD5	LOC721892
MmugDNA.8394.1.S1_at		MBD5	LOC713208
MmugDNA.9253.1.S1_at		MBNL3	LOC706102
MmugDNA.9744.1.S1_at		MBOAT1	---
MmugDNA.29569.1.S1_at		MCEE	LOC704094
MmugDNA.11345.1.S1_at		MCTP2	LOC706949
MmuSTS.1503.1.S1_at		MDM2	MDM2		x
MmugDNA.27933.1.S1_s_at		ME2	---
MmugDNA.42448.1.S1_at		ME2	---
MmuSTS.2375.1.S1_at		MECP2	---
MmuSTS.4159.1.S1_at		MED17	---
MmugDNA.3087.1.S1_at		MED17	---
MmugDNA.32133.1.S1_at		MED28	---
MmugDNA.33773.1.S1_at		METTL1	LOC715796		x		x
MmugDNA.26596.1.S1_at		METTL4	---
MmugDNA.26818.1.S1_at		METTL4	---
MmuSTS.915.1.S1_at		MGA	LOC706849
MmugDNA.35784.1.S1_at		MGC13045	LOC717864
MmugDNA.13132.1.S1_at		MGC14595	LOC702915
MmuSTS.193.1.S1_s_at		MGC15397	LOC700975
MmugDNA.28008.1.S1_at		MGC17403	LOC693938
MmugDNA.32611.1.S1_at		MGC19764	LOC715462
MmugDNA.32611.1.S1_s_at		MGC19764	LOC715462
MmugDNA.8379.1.S1_at		MGC19764	LOC715462
MmugDNA.6940.1.S1_at		MGC20235	LOC712913
MmugDNA.35396.1.S1_at		MGC20255	LOC706342
MmugDNA.35398.1.S1_at		MGC20255	LOC706342
MmugDNA.40434.1.S1_at		MGC20470	LOC714928
MmugDNA.32941.1.S1_at		MGC24665	LOC711569
MmugDNA.40301.1.S1_at		MGC26717	LOC693668
MmugDNA.8562.1.S1_at		MGC29649	LOC718583
MmugDNA.32802.1.S1_at		MGC29814	LOC709614
MmuSTS.235.1.S1_at		MGC3067	LOC703803
MmugDNA.9999.1.S1_at		MGC32124	LOC708196
MmugDNA.41366.1.S1_at		MGC33556	LOC703512
MmugDNA.36872.1.S1_at		MGC35274	LOC694916
MmugDNA.2724.1.S1_at		MGC48972	---
MmugDNA.40590.1.S1_at		MGC48972	LOC696991
MmugDNA.15507.1.S1_at		MGC5242	---
MmugDNA.4982.1.S1_at		MGC9084	LOC701890
MmugDNA.34751.1.S1_at		MGC9850	---
MmugDNA.43022.1.S1_at		MKLN1	MKLN1
MmugDNA.21651.1.S1_at		MKRN1	MKRN1
MmugDNA.33218.1.S1_at		MKRN1	MKRN1
MmugDNA.38988.1.S1_s_at		MKRN1	MKRN1
MmugDNA.39718.1.S1_at		MKRN1	MKRN1
MmugDNA.40745.1.S1_at		MLKL	LOC710316
MmugDNA.29103.1.S1_at		MLLT2	---
MmuSTS.1700.1.S1_at		MLR2	LOC705646
MmugDNA.21377.1.S1_at		MOV10	LOC705910
MmugDNA.43416.1.S1_at		MOV10	---
MmugDNA.14969.1.S1_at		MPZL1	LOC700357
MmugDNA.34525.1.S1_at		MRP63	LOC702952
MmunewRS.64.1.S1_at		MRPL13	---
MmuSTS.4616.1.S1_at		MRPL17	LOC697086
MmuSTS.955.1.S1_at		MRPL18	LOC702629
MmuSTS.1524.1.S1_at		MRPL19	MRPL19
MmugDNA.2989.1.S1_at		MRPL20	LOC701533
MmuSTS.3192.1.S1_at		MRPL46	LOC697872
MmugDNA.29996.1.S1_at		MRPS18B	LOC697111
MmuSTS.4171.1.S1_at		MSRA	MSRA
MmugDNA.41818.1.S1_at		MST1R	LOC704437
MmugDNA.11919.1.S1_at		MSX2	LOC694227
MmugDNA.5794.1.S1_at		MT2A	MT2A		x		x
MmuSTS.318.1.S1_at		MTF1	MTF1
MmugDNA.37362.1.S1_at		MTF1	MTF1
MmugDNA.21995.1.S1_at		MTM1	MTM1
MmugDNA.21995.1.S1_s_at		MTM1	MTM1
MmugDNA.26663.1.S1_at		MTMR9	---
MmugDNA.1096.1.S1_at		MVP	LOC695727
MmuSTS.3006.1.S1_at		MX1	MX1	x	x		x
Mmu.10088.2.S1_at		MX2	MX2	x
MmuSTS.1927.1.S1_at		MX2	MX2	x
MmugDNA.41887.1.S1_at		MYBL2	MYBL2
MmugDNA.10403.1.S1_at		MYCBP2	LOC705868
MmugDNA.42575.1.S1_at		MYEOV	---
MmuSTS.1746.1.S1_at		MYO6	---
MmugDNA.8961.1.S1_at		MYO6	MYO6
MmugDNA.8700.1.S1_at		MYO7B	LOC714563
MmugDNA.9396.1.S1_at		N4BP1	N4BP1
MmugDNA.27921.1.S1_at		NAF1	LOC702745
MmugDNA.38480.1.S1_at		NANS	---
MmugDNA.17263.1.S1_at		NAPA	---
MmugDNA.32890.1.S1_at		NAPA	LOC717355
MmuSTS.792.1.S1_at		NARG1	---
MmugDNA.22222.1.S1_at		NBN	---
MmugDNA.41043.1.S1_at		NBN	---
MmugDNA.41044.1.S1_at		NBN	---
MmugDNA.22222.1.S1_s_at		NBS1	---
MmugDNA.36444.1.S1_at		NBS1	LOC700732
MmugDNA.39363.1.S1_at		NCOA2	NCOA2		x
MmugDNA.28171.1.S1_at		NCRNA00084	---
MmugDNA.4698.1.S1_at		NDP52	LOC697836
MmugDNA.17781.1.S1_at		NET1	NET1
MmugDNA.33122.1.S1_at		NET1	NET1
MmugDNA.33122.1.S1_s_at		NET1	NET1
MmugDNA.13875.1.S1_at		NEUGRIN	LOC702187
MmugDNA.17159.1.S1_at		NFE2L3	NFE2L3
MmugDNA.17159.1.S1_s_at		NFE2L3	NFE2L3
MmugDNA.26523.1.S1_s_at		NFE2L3	NFE2L3
MmugDNA.1921.1.S1_at		NINJ2	---
MmugDNA.43229.1.S1_at		NIPAL1	LOC704998
MmugDNA.30463.1.S1_at		NMI	NMI
MmuSTS.3543.1.S1_at		NOD1	NOD1	x
MmugDNA.33152.1.S1_at		NOD1	NOD1	x
MmugDNA.30929.1.S1_at		NOD27	LOC703437	x
MmugDNA.25312.1.S1_at		NOL10	NOL10
MmugDNA.32857.1.S1_at		NOLC1	LOC712789
MmuSTS.1968.1.S1_at		NOTCH1	LOC694684
MmuSTS.1595.1.S1_at		NT5C3	---
MmugDNA.12374.1.S1_at		NT5C3	LOC708936
MmugDNA.23177.1.S1_at		NUAK2	---
MmugDNA.15387.1.S1_at		NUB1	---
MmugDNA.40203.1.S1_at		NUB1	---
MmugDNA.12775.1.S1_at		NUCKS	LOC704875
MmugDNA.12775.1.S1_x_at		NUCKS	LOC704875
MmugDNA.28246.1.S1_at		NUCKS	LOC704875
MmugDNA.42228.1.S1_at		NUCKS	LOC704875
MmugDNA.25156.1.S1_at		NUCKS1	---
MmugDNA.40292.1.S1_at		NUP205	NUP205
MmuSTS.1033.1.S1_at		NUP54	LOC700112		x
MmugDNA.15218.1.S1_at		NUP98	LOC717608		x
MmugDNA.282.1.S1_at		NUP98	---		x
Mmu.8766.1.S1_at		NYREN18	NYREN18
MmugDNA.32019.1.S1_at		NYREN18	NYREN18
MmugDNA.33580.1.S1_at		NYREN18	---
MmuSTS.719.1.S1_at		NAALAD2	NAALAD2
Mmu.865.1.S1_at		OAS1	OAS1	x	x
MmuSTS.4655.1.S1_at		OAS1	OAS1	x	x
MmugDNA.8482.1.S1_at		OAS1	OAS1	x	x
MmugDNA.14047.1.S1_at		OAS2	---	x	x
MmugDNA.43291.1.S1_at		OAS2	LOC712401	x	x
MmugDNA.8486.1.S1_at		OAS2	LOC712401	x	x
MmugDNA.12018.1.S1_at		OAS3	LOC712342	x	x
MmugDNA.20819.1.S1_at		OAS3	LOC712342	x	x
MmugDNA.20819.1.S1_s_at		OAS3	LOC712342	x	x
MmuSTS.1612.1.S1_at		OASL	LOC698943	x
MmugDNA.278.1.S1_at		OAZ1	OAZ1
MmugDNA.30243.1.S1_at		ODF2L	---
MmugDNA.12789.1.S1_s_at		OGFR	OGFR
MmugDNA.10153.1.S1_at		OR4N4	LOC699628
MmuSTS.464.1.S1_at		OR52H1	---
MmunewRS.679.1.S1_at		OR5AY1	LOC699926
MmuSTS.3329.1.S1_at		ORC2L	LOC700691
MmugDNA.19605.1.S1_at		P2RX5	---
MmuSTS.2382.1.S1_at		P2RX7	P2RX7
MmugDNA.17053.1.S1_at		p49	LOC699872
MmugDNA.24264.1.S1_at		PAFAH1B1	---		x
MmuSTS.3540.1.S1_at		PAK3	PAK3
MmugDNA.1805.1.S1_at		PAK3	---
MmugDNA.18184.1.S1_at		PAK3	---
MmugDNA.37340.1.S1_at		PANX1	---
MmugDNA.16646.1.S1_at		PARD6B	---
MmugDNA.32587.1.S1_at		PARP10	LOC708132
MmugDNA.3470.1.S1_at		PARP10	---
MmugDNA.5950.1.S1_at		PARP10	LOC708132
MmugDNA.23750.1.S1_at		PARP11	---
MmugDNA.6605.1.S1_at		PARP11	LOC721828
MmugDNA.7894.1.S1_at		PARP11	---
MmugDNA.15286.1.S1_at		PARP14	LOC715591
MmugDNA.22391.1.S1_at		PARP15	LOC715533
MmugDNA.41220.1.S1_at		PARP15	LOC715533
MmugDNA.6959.1.S1_at		PARP3	PARP3
MmugDNA.11685.1.S1_at		PARP8	LOC702637
MmugDNA.34622.1.S1_at		PARP9	PARP9
MmugDNA.31098.1.S1_at		PCGF5	---
MmugDNA.34308.1.S1_at		PCK2	---
MmugDNA.12940.1.S1_at		PCMT1	PCMT1
MmugDNA.15005.1.S1_at		PCMT1	PCMT1
MmugDNA.31518.1.S1_at		PCMT1	PCMT1
MmugDNA.12712.1.S1_s_at		PCNX	---
MmugDNA.1822.1.S1_at		PCNX	LOC694094
MmugDNA.305.1.S1_at		PCNX	LOC694094
MmugDNA.34704.1.S1_at		PCNX	LOC694094
MmugDNA.6653.1.S1_at		PCTAIRE2BP	PCTAIRE2BP
MmuSTS.3587.1.S1_at		PDCD1LG1	LOC716043
MmugDNA.20774.1.S1_at		PDCD1LG1	---
MmugDNA.664.1.S1_at		PDIA3	PDIA3		x
MmugDNA.20069.1.S1_at		PDLIM5	LOC705358
MmugDNA.39352.1.S1_at		PDLIM5	LOC705358
MmuSTS.3364.1.S1_at		PDZK1	LOC696698
MmugDNA.1493.1.S1_at		PDZK1	LOC696698
MmuSTS.1655.1.S1_at		PFKM	LOC712741
MmuSTS.3368.1.S1_at		PFKP	LOC722330
MmugDNA.26319.1.S1_at		PGAP1	LOC696475
MmuSTS.448.1.S1_at		PGBD2	LOC709925
MmugDNA.26873.1.S1_at		PGK1	LOC697728 /// LOC704249
MmugDNA.40738.1.S1_at		PHC3	---
MmuSTS.1158.1.S1_at		PHF11	PHF11
MmugDNA.41060.1.S1_at		PHF11	---
MmugDNA.10209.1.S1_at		PHF14	PHF14
MmugDNA.21568.1.S1_at		PHRF1	---
MmugDNA.32876.1.S1_at		PHRF1	---
MmugDNA.25587.1.S1_at		PI4K2B	LOC693561
MmugDNA.19973.1.S1_at		PICALM	---
MmugDNA.41383.1.S1_at		PIP3-E	LOC702741
MmugDNA.12181.1.S1_at		PKN2	---
MmugDNA.36738.1.S1_at		PKN2	---
MmugDNA.30058.1.S1_at		PLA2G4C	---		x
MmugDNA.34026.1.S1_at		PLA2G4C	LOC718510		x
Mmu.6730.1.S1_at		PLAC8	---
MmugDNA.13757.1.S1_at		PLAC8	PLAC8
MmugDNA.26966.1.S1_at		PLAC8	---
MmugDNA.4807.1.S1_at		PLCXD2	---
MmuSTS.1188.1.S1_at		PLSCR1	LOC713232
MmugDNA.25916.1.S1_at		PLSCR1	LOC713232
MmuSTS.2042.1.S1_at		PML	---		x	x
MmugDNA.12946.1.S1_at		PML	---		x	x
MmugDNA.17877.1.S1_at		PML	---		x	x
MmugDNA.17877.1.S1_s_at		PML	---		x	x
MmugDNA.17896.1.S1_s_at		PML	PML		x	x
MmugDNA.9803.1.S1_at		PML	---		x	x
MmuSTS.2266.1.S1_at		POLR1B	LOC719938
MmuSTS.2355.1.S1_at		POLR3A	---
MmuSTS.2272.1.S1_at		POLS	LOC713853
MmugDNA.15723.1.S1_at		POP4	POP4
MmuSTS.3660.1.S1_at		POR	POR
MmugDNA.7066.1.S1_at		PPAN	PPAN
MmugDNA.33239.1.S1_at		PPIF	PPIF
MmugDNA.4080.1.S1_at		PPIF	---
MmugDNA.20073.1.S1_at		PPIL5	PPIL5
MmugDNA.40424.1.S1_at		PPM1B	---
MmugDNA.17687.1.S1_at		PPP1R16B	---
MmugDNA.12227.1.S1_at		PPP1R3B	---
MmuSTS.2107.1.S1_at		PPP1R3D	PPP1R3D
MmuSTS.2108.1.S1_s_at		PPP2R2A	LOC711920
MmugDNA.6569.1.S1_at		PPP2R2A	LOC711920
MmugDNA.39211.1.S1_at		PRDM1	PRDM1
MmugDNA.31448.1.S1_at		PREI3	LOC698149
MmugDNA.21556.1.S1_at		PRIM2	---
MmugDNA.20916.1.S1_at		PRKD2	LOC716736
MmugDNA.12074.1.S1_at		PRO0471	---
MmuSTS.3410.1.S1_at		PRPF3	PRPF3
MmugDNA.28441.1.S1_at		PRPF3	LOC704802
MmuSTS.3231.1.S1_at		PRPF31	LOC720567
MmugDNA.3204.1.S1_at		PRRG4	---
MmugDNA.22342.1.S1_at		PSMA2	PSMA2
MmugDNA.24278.1.S1_at		PSMA2	PSMA2
MmugDNA.22343.1.S1_at		PSMA3	PSMA3
MmugDNA.22344.1.S1_at		PSMA4	LOC707241
MmugDNA.22346.1.S1_at		PSMA5	LOC709316
MmugDNA.22360.1.S1_at		PSMB10	LOC701088
MmugDNA.22360.1.S1_s_at		PSMB10	LOC701088
MmugDNA.22364.1.S1_at		PSMB2	PSMB2
MmugDNA.22366.1.S1_at		PSMB3	PSMB3
MmuSTS.2324.1.S1_at		PSMB5	PSMB5
MmugDNA.3699.1.S1_at		PSMB7	---
MmugDNA.36047.1.S1_at		PSMB8	LOC717766				x
MmugDNA.22932.1.S1_at		PSMB9	LOC703405
MmugDNA.22936.1.S1_at		PSMC2	LOC722117
MmugDNA.13976.1.S1_at		PSMD6	PSMD6
MmugDNA.18457.1.S1_at		PSMD7	PSMD7
MmugDNA.27856.1.S1_s_at		PSMD7	PSMD7
MmugDNA.21695.1.S1_at		PSME1	LOC700644
MmugDNA.22991.1.S1_at		PSME2	PSME2
MmuSTS.2327.1.S1_at		PSMF1	PSMF1
MmugDNA.14101.1.S1_at		PSMF1	PSMF1
MmugDNA.31763.1.S1_at		PSMF1	PSMF1
MmugDNA.39642.1.S1_at		PSMF1	PSMF1
MmugDNA.26799.1.S1_at		PTGER4	LOC715927
MmuSTS.1258.1.S1_at		PTK2B	LOC712787
MmuSTS.3725.1.S1_at		PTPN1	PTPN1
MmugDNA.1231.1.S1_at		PTPN1	LOC700866
MmugDNA.24164.1.S1_at		PTPN2	---
MmuSTS.2063.1.S1_at		PTX1	LOC710837
MmugDNA.19674.1.S1_at		PUS3	PUS3
MmuSTS.35.1.S1_at		PVRL2	PVRL2
MmugDNA.13087.1.S1_at		PVT1	---
MmugDNA.13470.1.S1_at		PVT1	---
MmugDNA.36971.1.S1_at		PYCRL	LOC709688
MmugDNA.32169.1.S1_at		QRSL1	---
MmugDNA.15702.1.S1_at		RAB21	---
MmugDNA.16864.1.S1_at		RAB21	---
MmugDNA.18142.1.S1_at		RAB27B	---
MmugDNA.13293.1.S1_at		RAB35	LOC698400
MmugDNA.43439.1.S1_at		RAB3GAP	LOC708191
MmugDNA.41525.1.S1_at		RAB5A	RAB5A
MmuSTS.2068.1.S1_at		RAB7L1	RAB7L1
MmugDNA.18894.1.S1_at		RAB7L1	RAB7L1
MmugDNA.494.1.S1_at		RAB8A	---
MmugDNA.18361.1.S1_s_at		RABGAP1L	LOC708179
MmugDNA.41922.1.S1_at		RABGGTB	LOC705421
MmugDNA.5338.1.S1_at		RAD9A	LOC712345
MmuSTS.1283.1.S1_at		RAMP	LOC711236
MmugDNA.29544.1.S1_at		RAMP	LOC711236
MmugDNA.29538.1.S1_at		RANBP2	---
MmugDNA.43239.1.S1_at		RANBP2	LOC694823
MmugDNA.13456.1.S1_at		RAPGEF6	---
MmugDNA.16773.1.S1_at		RAPGEF6	LOC706541
MmugDNA.28357.1.S1_s_at		RAPGEF6	LOC706541
MmugDNA.8510.1.S1_s_at		RARRES3	LOC722189
MmugDNA.32900.1.S1_at		RBM15B	LOC700716
MmuSTS.2788.1.S1_at		RCAN2	RCAN2
MmugDNA.24411.1.S1_at		RCN1	RCN1
MmuSTS.1302.1.S1_at		RDH14	LOC700458
MmugDNA.15241.1.S1_at		REC8	REC8
MmugDNA.33927.1.S1_at		RELB	LOC714677
MmugDNA.139.1.S1_at		RER1	RER1
MmugDNA.27059.1.S1_at		RERE	LOC708902
MmuSTS.3763.1.S1_at		RFX5	RFX5
MmuSTS.3133.1.S1_at		RGS2	LOC712617
MmugDNA.6013.1.S1_at		RHBDD1	---
MmugDNA.17244.1.S1_at		RHBDL3	---
MmugDNA.23894.1.S1_at		RHBDL4	LOC720525
MmugDNA.30245.1.S1_at		RHOC	---
MmugDNA.35063.1.S1_at		RHOJ	LOC705603
MmugDNA.34056.1.S1_at		RIF1	LOC694817
MmugDNA.40799.1.S1_at		RIPK1	LOC709024
MmugDNA.7655.1.S1_at		RIPK3	LOC716138
MmuSTS.3170.1.S1_at		RNF111	LOC701953
MmugDNA.21138.1.S1_at		RNF12	LOC703471
MmugDNA.7648.1.S1_at		RNF12	LOC703471
MmugDNA.23181.1.S1_at		RNF170	LOC712606
MmugDNA.13932.1.S1_at		RNF213	---
MmugDNA.29162.1.S1_at		RNF213	---
MmugDNA.33090.1.S1_at		RNF213	---
MmugDNA.8112.1.S1_at		RNF213	---
MmugDNA.8115.1.S1_at		RNF213	---
MmugDNA.9502.1.S1_at		RNF213	---
MmugDNA.23045.1.S1_at		RNF36	LOC712505
MmugDNA.7807.1.S1_at		RP1	RP1
MmugDNA.38379.1.S1_at		RPE	---
MmugDNA.28095.1.S1_s_at		RPS20	LOC704640
MmuSTS.3274.1.S1_at		RPS6KC1	LOC709733
MmugDNA.35804.1.S1_at		RPUSD2	LOC708166
MmugDNA.5429.1.S1_at		RPUSD4	LOC714162
MmuSTS.1497.1.S1_at		RSAD2	---	x
MmugDNA.41706.1.S1_at		RSAD2	---	x
MmugDNA.16783.1.S1_at		RYBP	LOC694390
MmuSTS.2130.1.S1_s_at		S100A9	S100A9
MmugDNA.42856.1.S1_at		SAMD4	---
MmugDNA.40942.1.S1_at		SAMD4A	---
MmugDNA.27315.1.S1_at		SAMD9	---
MmugDNA.28698.1.S1_at		SAMD9	---
MmugDNA.28698.1.S1_x_at		SAMD9	---
MmuSTS.3307.1.S1_at		SAMHD1	---
MmugDNA.12894.1.S1_at		SAMHD1	LOC697228
MmugDNA.30800.1.S1_at		SAMHD1	---
MmugDNA.10883.1.S1_at		SAP130	LOC715151
MmugDNA.36404.1.S1_at		SAR1A	---
MmugDNA.10906.1.S1_at		SBNO2	---
MmugDNA.20116.1.S1_at		SCAPER	---
MmugDNA.41342.1.S1_at		SCAPER	---
MmugDNA.41342.1.S1_s_at		SCAPER	---
MmugDNA.42104.1.S1_at		SCLT1	---
MmugDNA.10692.1.S1_at		SCOTIN	LOC702542
MmuSTS.1791.1.S1_s_at		SDF2	---
MmuSTS.2371.1.S1_at		SDHA	LOC708018
MmugDNA.21179.1.S1_at		SEC22L3	LOC716351
MmugDNA.12530.1.S1_at		SEC24D	LOC707521
MmugDNA.24873.1.S1_at		SEC24D	---
MmugDNA.8728.1.S1_at		SEC24D	---
MmugDNA.8278.1.S1_at		SEC5L1	LOC706296
MmugDNA.208.1.S1_at		SECTM1	---
MmugDNA.28670.1.S1_at		SELI	SELI
MmugDNA.443.1.S1_at		SERINC5	---
MmugDNA.24579.1.S1_at		SERPINB1	---
MmuSTS.2736.1.S1_at		SERPING1	SERPING1
MmugDNA.10595.1.S1_at		SETX	---
MmugDNA.431.1.S1_s_at		SF3A1	SF3A1
MmugDNA.797.1.S1_at		SF3A1	SF3A1
MmugDNA.22923.1.S1_at		SGK269	---
MmuSTS.3979.1.S1_at		SGK3	SGK3
MmugDNA.28033.1.S1_at		SIDT1	SIDT1
MmuSTS.1041.1.S1_at		SIPA1L2	SIPA1L2
MmugDNA.15478.1.S1_at		SIPA1L2	SIPA1L2
MmugDNA.41241.1.S1_at		SIPA1L2	---
MmugDNA.42953.1.S1_at		SKIL	---
MmugDNA.34030.1.S1_at		SLC12A7	---
MmugDNA.8684.1.S1_at		SLC16A5	LOC700708
MmugDNA.19353.1.S1_at		SLC25A13	SLC25A13
Mmu.8245.1.S1_at		SLC25A17	SLC25A17
MmugDNA.844.1.S1_at		SLC30A1	---
MmugDNA.30753.1.S1_at		SLC35A2	---
MmuSTS.4316.1.S1_at		SLC35A5	---
MmuSTS.4316.1.S1_s_at		SLC35A5	---
MmugDNA.24892.1.S1_at		SLC35E1	LOC719559
MmunewRS.264.1.S1_s_at		SLC38A5	LOC710156
MmugDNA.17183.1.S1_at		SLC39A9	---
MmugDNA.40644.1.S1_at		SLC41A1	---
MmugDNA.34812.1.S1_at		SLC45A4	---
MmuSTS.3052.1.S1_at		SLC6A4	SLC6A4
MmugDNA.22390.1.S1_at		SLC7A11	SLC7A11
MmuSTS.1115.1.S1_at		SLCO4C1	LOC702748
MmugDNA.24620.1.S1_at		SLFN5	---
MmugDNA.6326.1.S1_at		SLFN5	---
MmuSTS.2977.1.S1_at		SMAD3	SMAD3		x	x
MmugDNA.27591.1.S1_at		SMAD4	---		x	x
MmugDNA.14214.1.S1_at		SMCHD1	---
MmugDNA.14653.1.S1_at		SMCHD1	---
MmugDNA.2077.1.S1_at		SMCHD1	---
MmugDNA.2078.1.S1_at		SMCHD1	---
MmugDNA.7758.1.S1_at		SMCR8	---
MmuSTS.3890.1.S1_at		SMG1	---
MmugDNA.19664.1.S1_at		SMG1	---
MmugDNA.39544.1.S1_at		SNAI3	LOC710815
MmugDNA.41359.1.S1_at		SNAPC5	LOC710777
MmugDNA.19782.1.S1_at		SND1	---
MmuSTS.1144.1.S1_at		SNFT	LOC710551
MmugDNA.34769.1.S1_at		SNRNP200	---
MmugDNA.2679.1.S1_at		SNRPA1	LOC711573		x
MmugDNA.18390.1.S1_at		SNTB1	LOC703245
MmugDNA.18506.1.S1_at		SNTB1	LOC703245
MmugDNA.37487.1.S1_at		SNTB1	---
MmugDNA.39468.1.S1_at		SNX13	SNX13
MmuSTS.4364.1.S1_at		SOAT1	LOC721191
MmugDNA.24297.1.S1_at		SOCS1	SOCS1		x	x
MmugDNA.24297.1.S1_s_at		SOCS1	SOCS1		x	x
MmugDNA.3343.1.S1_at		SOCS3	---
MmugDNA.3343.1.S1_s_at		SOCS3	---
MmugDNA.38154.1.S1_at		SOCS3	---
MmugDNA.41958.1.S1_at		SOCS4	LOC696146
MmugDNA.31657.1.S1_at		SORBS1	---
MmugDNA.33043.1.S1_at		SORBS1	---
MmugDNA.39561.1.S1_at		SORBS1	---
MmugDNA.29037.1.S1_at		SOS1	---
MmugDNA.22107.1.S1_at		SP1	SP1		x	x
MmugDNA.2761.1.S1_at		SP100	SP100
MmugDNA.2776.1.S1_at		SP100	SP100
MmugDNA.7109.1.S1_at		SP100	SP100
MmugDNA.28511.1.S1_s_at		SP110	LOC714244		x		x
MmugDNA.39940.1.S1_at		SP110	LOC714244		x		x
MmugDNA.2972.1.S1_at		SP140	---		x
MmugDNA.22615.1.S1_at		SP140L	---
MmugDNA.22615.1.S1_s_at		SP140L	---
MmugDNA.32155.1.S1_at		SPATA5	---
MmugDNA.19308.1.S1_at		SPOP	LOC699711
MmugDNA.2817.1.S1_at		SPOP	LOC699711
MmugDNA.9626.1.S1_at		SPTBN5	---		x
MmugDNA.17638.1.S1_at		SPTLC2	---
MmugDNA.29151.1.S1_at		SPTLC2	---
MmugDNA.30657.1.S1_at		SPTLC2	---
MmugDNA.4964.1.S1_at		SPTLC2	LOC707625
MmuSTS.268.1.S1_at		SR140	LOC716408
MmugDNA.6206.1.S1_s_at		SREBF1	LOC706972
MmugDNA.21401.1.S1_at		SRP54	---
MmugDNA.12671.1.S1_at		SSH2	---
MmugDNA.38290.1.S1_at		SSH2	LOC711898
MmugDNA.23195.1.S1_at		ST6GALNAC5	LOC703302
MmugDNA.7006.1.S1_at		ST6GALNAC5	---
MmuSTS.2865.1.S1_at		STAG3	LOC711659
MmugDNA.31850.1.S1_at		STARD4	LOC706654
Mmu.7639.1.S1_at		STAT1	STAT1		x		x
MmuSTS.3917.1.S1_at		STAT1	STAT1		x		x
MmugDNA.23196.1.S1_at		STAT1	---		x		x
MmugDNA.23497.1.S1_at		STAT1	STAT1		x		x
MmuSTS.4521.1.S1_at		STAT2	STAT2
MmugDNA.36196.1.S1_at		STAT2	---
MmuSTS.3933.1.S1_at		STAT3	LOC706541		x
MmugDNA.2254.1.S1_at		STAT3	---		x
MmugDNA.35517.1.S1_at		STAT3	LOC706541		x
MmugDNA.7980.1.S1_at		STAT3	---		x
MmuSTS.3935.1.S1_at		STAT5A	---		x
MmuSTS.3935.1.S1_s_at		STAT5A	---		x
MmuSTS.3937.1.S1_at		STAT6	STAT6		x
MmugDNA.40185.1.S1_at		STK35	---
MmugDNA.28702.1.S1_at		STX12	LOC698602
MmuSTS.4077.1.S1_at		STX16	---
MmuSTS.2220.1.S1_at		STX17	LOC705664
MmugDNA.27984.1.S1_at		STX17	---
MmugDNA.30150.1.S1_at		STX17	---
MmugDNA.24909.1.S1_at		SUPT4H1	LOC694177		x	x
MmuSTS.3849.1.S1_at		SYNE2	LOC706759
MmugDNA.10567.1.S1_at		SYNE2	LOC706759
MmugDNA.12872.1.S1_at		SYNE2	LOC706759
MmugDNA.3023.1.S1_at		SYNE2	LOC706759
MmuSTS.1827.1.S1_at		SYNJ2BP	SYNJ2BP
MmugDNA.4495.1.S1_at		SYTL3	---
MmugDNA.8062.1.S1_at		SYTL3	LOC699497
MmugDNA.37541.1.S1_at		TACC3	---
MmugDNA.20615.1.S1_at		TAF1D	---
MmugDNA.23934.1.S1_at		TAF1D	---
MmugDNA.9173.1.S1_at		TAF3	LOC706446
MmugDNA.12245.1.S1_at		TAF8	---		x	x
MmugDNA.42005.1.S1_at		TAF9B	---
MmugDNA.22626.1.S1_at		TA-LRRP	LOC710930
MmuSTS.757.1.S1_at		TANK	LOC700942	x
MmugDNA.6951.1.S1_at		TANK	LOC700942	x
MmugDNA.1081.1.S1_at		TAP1	LOC717726		x		x
MmugDNA.3066.1.S1_at		TAP2	TAP2
MmugDNA.10000.1.S1_at		TAPBP	TAPBP
MmugDNA.18442.1.S1_at		TAPBP	TAPBP
MmugDNA.3685.1.S1_at		TAPBPL	LOC712626
MmugDNA.10504.1.S1_at		TA-PP2C	LOC709471
MmugDNA.10506.1.S1_at		TA-PP2C	LOC709471
MmugDNA.13236.1.S1_at		TA-PP2C	LOC709471
MmuSTS.1174.1.S1_at		TARS	LOC697608
MmugDNA.28591.1.S1_s_at		TASP1	---
MmuSTS.3861.1.S1_at		TBC1D1	---
MmugDNA.39639.1.S1_at		TBC1D1	LOC706406
MmugDNA.42881.1.S1_at		TBC1D15	LOC718743
MmuSTS.3947.1.S1_at		TBK1	LOC717427	x
MmuSTS.4564.1.S1_at		TCF7L1	LOC694560
MmugDNA.14619.1.S1_at		TCF7L2	LOC701759		x
MmugDNA.37921.1.S1_at		TCIRG1	LOC710650
MmugDNA.26328.1.S1_at		TCP1	TCP1
MmugDNA.34145.1.S1_at		TCTEL1	LOC704928
MmuSTS.817.1.S1_at		TESK2	---
MmugDNA.38641.1.S1_at		TFG	LOC700972
MmugDNA.8127.1.S1_at		TFG	---
MmuSTS.834.1.S1_at		THBD	THBD
MmugDNA.23792.1.S1_at		THSD3	LOC706425
MmugDNA.27425.1.S1_at		TICAM1	TICAM1
MmugDNA.41928.1.S1_at		TICAM2	TICAM2
MmugDNA.19588.1.S1_at		TIFA	---
MmugDNA.5714.1.S1_at		TIMELESS	LOC712835
MmuSTS.2544.1.S1_at		TIMM23	LOC709594
MmugDNA.17469.1.S1_at		TIMM8B	TIMM8B
MmuSTS.4028.1.S1_at		TINF2	TINF2
MmuSTS.2882.1.S1_at		TIPARP	LOC706180
MmuSTS.4594.1.S1_at		TLE4	TLE4
MmugDNA.29959.1.S1_at		TLE4	TLE4
MmugDNA.13099.1.S1_at		TLR7	---	x
MmugDNA.40021.1.S1_at		TM2D1	---
MmugDNA.21986.1.S1_at		TMEM140	---
MmugDNA.41223.1.S1_at		TMEM140	---
MmugDNA.41938.1.S1_at		TMEM171	LOC702863
MmugDNA.7577.1.S1_at		TMEM19	---
MmugDNA.18340.1.S1_at		TMEM49	---
MmugDNA.15177.1.S1_at		TMOD2	TMOD2
MmugDNA.20095.1.S1_at		TMOD2	TMOD2
MmuSTS.1211.1.S1_at		TMPRSS2	LOC715138
MmugDNA.41904.1.S1_at		TMPRSS2	LOC715138
MmugDNA.17893.1.S1_at		TMSB10	LOC694305
MmugDNA.26104.1.S1_at		TNFRSF10D	---		x
MmuSTS.4666.1.S1_at		TNFSF10	TNFSF10	x	x		x
MmugDNA.30129.1.S1_at		TNFSF10	TNFSF10	x	x
MmugDNA.31841.1.S1_at		TNFSF13B	TNFSF13B		x
MmugDNA.635.1.S1_at		TNFSF13B	TNFSF13B		x
MmugDNA.2279.1.S1_at		TNK2	TNK2
MmugDNA.18156.1.S1_at		TOMM40L	---
MmugDNA.1012.1.S1_at		TOP1	---		x	x
MmugDNA.17709.1.S1_at		TOR1AIP1	---
MmugDNA.23612.1.S1_at		TOR1AIP1	---
MmugDNA.36766.1.S1_at		TOR1B	TOR1B
MmugDNA.42854.1.S1_at		TORC3	LOC709458
MmugDNA.590.1.S1_at		TPM1	---		x
MmuSTS.4675.1.S1_at		TPM3	LOC716336		x
MmugDNA.18555.1.S1_at		TRAF2	---
MmugDNA.17657.1.S1_at		TRAPPC4	TRAPPC4
MmugDNA.32277.1.S1_at		TRDMT1	TRDMT1
MmugDNA.31261.1.S1_at		TREML2	LOC719749
MmuSTS.4678.1.S1_at		TREX1	---
MmugDNA.35263.1.S1_at		TRIB2	LOC710966
MmugDNA.35207.1.S1_at		TRIB3	TRIB3
MmuSTS.2890.1.S1_at		TRIM14	---
MmugDNA.33882.1.S1_at		TRIM14	---
MmugDNA.9795.1.S1_at		TRIM14	LOC715418
MmuSTS.4059.1.S1_at		TRIM21	TRIM21	x	x
Mmu.2142.1.S1_at		TRIM22	TRIM22	x	x		x
MmugDNA.12648.1.S1_at		TRIM22	---	x	x		x
MmugDNA.10146.1.S1_at		TRIM25	LOC712588
MmugDNA.12430.1.S1_at		TRIM26	---
MmugDNA.26949.1.S1_at		TRIM26	---
MmugDNA.20660.1.S1_at		TRIM33	LOC708171
MmugDNA.39397.1.S1_at		TRIM38	---
MmugDNA.1700.1.S1_at		TRIM44	LOC711615
Mmu.13018.2.S1_a_at		TRIM5	TRIM5	x	x
MmugDNA.19992.1.S1_at		TRIM5	TRIM5	x	x
MmuSTS.2433.1.S1_at		TRIM56	LOC713833
MmuSTS.4719.1.S1_at		TRIM6	---		x
MmugDNA.11857.1.S1_at		TRIM69	---
MmugDNA.19088.1.S1_at		TRIMP1	---
MmugDNA.28434.1.S1_at		TROVE2	---
MmugDNA.7286.1.S1_s_at		TROVE2	---
MmugDNA.15811.1.S1_at		TSPAN17	TSPAN17
MmuSTS.1594.1.S1_at		TSPAN3	TSPAN3
MmugDNA.2550.1.S1_at		TSPYL5	LOC714764
MmugDNA.19764.1.S1_at		TTBK2	---
MmugDNA.22159.1.S1_at		TTC19	---
MmugDNA.15321.1.S1_at		TTC39B	---
MmugDNA.16054.1.S1_at		TWISTNB	LOC702153
MmugDNA.32022.1.S1_at		TXLNB	TXLNB
MmugDNA.12399.1.S1_at		TXNDC1	TXNDC1
MmugDNA.35404.1.S1_at		UBB	LOC697557		x
MmugDNA.7390.1.S1_at		UBE1L	LOC704875
MmugDNA.179.1.S1_at		UBE2D3	LOC710772
MmugDNA.7052.1.S1_at		UBE2L6	LOC705561
MmugDNA.22854.1.S1_at		UBR1	LOC709238
MmugDNA.15716.1.S1_at		UBR2	LOC710500
MmugDNA.38706.1.S1_s_at		UCHL3	LOC697276
Mmu.14807.1.S1_s_at		UCP2	UCP2
MmugDNA.24791.1.S1_at		UCP2	UCP2
MmugDNA.5972.1.S1_at		UGCG	UGCG
MmugDNA.22619.1.S1_at		UNC93B1	LOC710928	x
MmugDNA.22619.1.S1_x_at		UNC93B1	LOC710928	x
MmugDNA.34949.1.S1_at		UNK	---
MmugDNA.29698.1.S1_at		UQCRC1	UQCRC1
Mmu.14041.1.S1_at		USP15	USP15
MmugDNA.11214.1.S1_at		USP15	USP15
MmugDNA.18895.1.S1_at		USP15	---
MmugDNA.23584.1.S1_at		USP15	USP15
MmugDNA.6171.1.S1_at		USP15	---
MmuSTS.4748.1.S1_at		USP18	---
MmuSTS.1805.1.S1_at		USP25	USP25
MmugDNA.89.1.S1_at		USP25	USP25
MmugDNA.25370.1.S1_at		USP42	LOC703559
MmugDNA.43602.1.S1_at		USP42	LOC703559
MmugDNA.12491.1.S1_at		USP54	---
MmuSTS.2902.1.S1_s_at		USP9X	---
MmugDNA.18578.1.S1_at		UTX	LOC709727
MmugDNA.8208.1.S1_at		UVRAG	UVRAG
MmuSTS.2579.1.S1_at		VAMP5	LOC695471
MmugDNA.34755.1.S1_at		VAMP5	---
MmugDNA.34546.1.S1_at		VCIP135	LOC713078
MmugDNA.23452.1.S1_at		VCPIP1	---
MmugDNA.3240.1.S1_at		VCPIP1	---
MmugDNA.23138.1.S1_at		VMP1	LOC711648
MmugDNA.29385.1.S1_at		VMP1	LOC711648
MmugDNA.39020.1.S1_at		VPS13C	LOC709080
MmugDNA.15938.1.S1_at		VPS54	LOC695397
MmugDNA.34632.1.S1_at		VPS54	LOC695397
MmugDNA.8890.1.S1_at		VTI1A	---
MmugDNA.25634.1.S1_at		WARS	WARS		x
MmugDNA.20098.1.S1_at		WASPIP	---
MmugDNA.32386.1.S1_at		WBSCR22	LOC720121
MmugDNA.31244.1.S1_at		WDR20	WDR20
MmugDNA.39090.1.S1_at		WDR23	LOC714867
MmugDNA.3910.1.S1_at		WDR26	---
MmugDNA.3539.1.S1_at		WDR32	---
MmugDNA.38042.1.S1_at		WDR33	WDR33
MmuSTS.885.1.S1_at		WHSC1L1	---
MmugDNA.11477.1.S1_at		WINS1	LOC693833
MmugDNA.37715.1.S1_at		WINS1	LOC693833
MmugDNA.7704.1.S1_at		WINS1	LOC693833
MmugDNA.36147.1.S1_at		WSB1	LOC706172
MmugDNA.17749.1.S1_at		XAF1	---
MmuSTS.26.1.S1_at		XPNPEP1	LOC696570
MmugDNA.12994.1.S1_at		XPO5	LOC700664
MmuSTS.1336.1.S1_at		XRCC6	XRCC6		x	x
MmugDNA.15371.1.S1_at		XRN1	---
MmugDNA.31960.1.S1_at		XRN1	---
MmugDNA.34588.1.S1_at		XRN1	---
MmugDNA.8583.1.S1_at		XRN1	---
MmuSTS.4754.1.S1_at		YARS	YARS
MmugDNA.32086.1.S1_at		YEATS2	LOC707409
MmugDNA.40543.1.S1_at		YEATS2	---
MmugDNA.26410.1.S1_at		YT521	LOC709717
MmugDNA.21982.1.S1_at		YTHDC1	---
MmugDNA.1254.1.S1_at		YTHDC2	LOC694612
MmugDNA.13034.1.S1_at		YWHAG	LOC722834		x
MmugDNA.1812.1.S1_at		ZBP1	LOC696090
MmugDNA.34758.1.S1_at		ZBP1	LOC696090
MmugDNA.12411.1.S1_at		ZC3H4	---
MmugDNA.15480.1.S1_at		ZC3HAV1	---	x
MmugDNA.4459.1.S1_at		ZC3HAV1	---	x
MmugDNA.42778.1.S1_at		ZC3HDC1	LOC711660
MmugDNA.14170.1.S1_at		ZCCHC2	---
MmugDNA.28694.1.S1_at		ZCCHC2	---
MmugDNA.28694.1.S1_s_at		ZCCHC2	---
MmugDNA.5999.1.S1_at		ZCCHC2	---
MmugDNA.440.1.S1_at		ZCCHC3	LOC714477
MmugDNA.11692.1.S1_at		ZCCHC6	LOC693660
MmugDNA.37314.1.S1_at		ZCCHC6	---
MmugDNA.35910.1.S1_at		ZDHHC18	LOC719959
MmugDNA.20214.1.S1_at		ZHX2	---
MmugDNA.18469.1.S1_at		ZNF107	ZNF107
MmugDNA.9056.1.S1_at		ZNF134	---
MmuSTS.2613.1.S1_at		ZNF135	LOC709957
MmugDNA.27294.1.S1_at		ZNF148	ZNF148
MmugDNA.35072.1.S1_at		ZNF148	ZNF148
MmugDNA.38167.1.S1_at		ZNF148	ZNF148
MmugDNA.24843.1.S1_s_at		ZNF226	ZNF226
MmugDNA.24843.1.S1_x_at		ZNF226	ZNF226
MmugDNA.31751.1.S1_at		ZNF233	LOC713398
MmuSTS.4786.1.S1_at		ZNF236	LOC710076
MmugDNA.13621.1.S1_at		ZNF24	LOC702374
MmugDNA.659.1.S1_at		ZNF250	LOC704805
MmugDNA.36727.1.S1_at		ZNF262	LOC712793
Mmu.11403.1.S1_at		ZNF267	ZNF267
Mmu.11403.1.S1_x_at		ZNF267	ZNF267
MmugDNA.38138.1.S1_at		ZNF267	ZNF267
MmuSTS.2628.1.S1_at		ZNF273	---
MmugDNA.38049.1.S1_at		ZNF273	LOC709453
MmuSTS.1490.1.S1_at		ZNF275	ZNF275
MmugDNA.23405.1.S1_s_at		ZNF313	LOC713517
MmugDNA.444.1.S1_s_at		ZNF313	LOC713517
MmugDNA.41130.1.S1_at		ZNF334	---
MmugDNA.5174.1.S1_at		ZNF334	ZNF334
MmugDNA.19286.1.S1_at		ZNF347	---
MmugDNA.35114.1.S1_at		ZNF350	ZNF350
MmugDNA.39839.1.S1_at		ZNF364	LOC697067
MmugDNA.37719.1.S1_at		ZNF403	LOC713750
MmugDNA.20565.1.S1_at		ZNF426	LOC710494
MmugDNA.14524.1.S1_x_at		ZNF43	---
MmugDNA.19005.1.S1_at		ZNF441	LOC716945
MmugDNA.24909.1.S1_s_at		ZNF446	ZNF446
MmugDNA.29078.1.S1_at		ZNF451	ZNF451
MmugDNA.4138.1.S1_at		ZNF451	---
MmugDNA.5647.1.S1_at		ZNF451	LOC712711
MmunewRS.378.1.S1_at		ZNF460	---
MmugDNA.37272.1.S1_at		ZNF467	LOC712106
MmugDNA.33208.1.S1_at		ZNF516	---
MmugDNA.41374.1.S1_at		ZNF541	---
MmugDNA.31671.1.S1_at		ZNF551	LOC710450
MmugDNA.41848.1.S1_at		ZNF562	---
MmugDNA.36794.1.S1_at		ZNF593	LOC714086
MmugDNA.8639.1.S1_at		ZNF596	LOC694682
MmugDNA.3305.1.S1_at		ZNF614	---
MmugDNA.28571.1.S1_at		ZNF626	---
MmugDNA.6918.1.S1_at		ZNF638	---
MmugDNA.17072.1.S1_at		ZNF650	LOC710524
MmugDNA.17072.1.S1_x_at		ZNF650	LOC710524
MmugDNA.41306.1.S1_at		ZNF650	LOC710524
MmugDNA.20547.1.S1_at		ZNF720	LOC714758
MmugDNA.40407.1.S1_at		ZNF75A	LOC702284
MmugDNA.11163.1.S1_at		ZNF92	LOC708683
MmugDNA.27352.1.S1_at		ZNFX1	ZNFX1
MmuSTS.2503.1.S1_at		ZSWIM5	ZSWIM5
MmugDNA.13569.1.S1_at		AASDHPPT	---
AY588945.CDS9.S1_s_at	nef protein		---
Mmu.11959.1.A1_at			---
Mmu.14068.2.A1_at			---
Mmu.1700.1.S1_x_at			---
Mmu.2276.1.S1_at			---
Mmu.3094.1.S1_at			---
Mmu.3412.1.A1_at			---
Mmu.4085.1.A1_x_at			LOC700208
Mmu.4677.1.S1_s_at			---
Mmu.586.2.S1_at			---
Mmu.8122.1.A1_at			LOC712588
Mmu.8122.1.S1_at			---
MmuAffx.10.1.A1_x_at			---
MmuAffx.23.18.S1_s_at			---
MmugDNA.108.1.S1_at			---
MmugDNA.11271.1.S1_at			---
MmugDNA.11667.1.S1_at			---
MmugDNA.1279.1.S1_at			---
MmugDNA.12888.1.S1_at			---
MmugDNA.14442.1.S1_at			---
MmugDNA.14643.1.S1_at			---
MmugDNA.15946.1.S1_at			---
MmugDNA.16730.1.S1_at			---
MmugDNA.1674.1.S1_at			---
MmugDNA.17162.1.S1_at			---
MmugDNA.17167.1.S1_at			---
MmugDNA.18456.1.S1_at			---
MmugDNA.19812.1.S1_at			---
MmugDNA.20218.1.S1_at			---
MmugDNA.2064.1.S1_at			---
MmugDNA.20987.1.S1_at			---
MmugDNA.21451.1.S1_at			---
MmugDNA.22032.1.S1_at			---
MmugDNA.22393.1.S1_at			---
MmugDNA.22400.1.S1_at			---
MmugDNA.22529.1.S1_at			---
MmugDNA.22699.1.S1_at			---
MmugDNA.23268.1.S1_at			---
MmugDNA.24150.1.S1_at			---
MmugDNA.24948.1.S1_at			---
MmugDNA.25096.1.S1_at			---
MmugDNA.25673.1.S1_at			---
MmugDNA.27282.1.S1_at			---
MmugDNA.2759.1.S1_at			---
MmugDNA.27603.1.S1_at			---
MmugDNA.27722.1.S1_at			---
MmugDNA.27731.1.S1_at			---
MmugDNA.29019.1.S1_at			---
MmugDNA.29713.1.S1_at			---
MmugDNA.31928.1.S1_at			---
MmugDNA.32287.1.S1_at			---
MmugDNA.32942.1.S1_at			---
MmugDNA.3425.1.S1_at			---
MmugDNA.34398.1.S1_at			---
MmugDNA.34616.1.S1_at			---
MmugDNA.34654.1.S1_at			---
MmugDNA.36589.1.S1_at			---
MmugDNA.36666.1.S1_at			---
MmugDNA.37703.1.S1_at			---
MmugDNA.3814.1.S1_at			---
MmugDNA.38629.1.S1_at			---
MmugDNA.39200.1.S1_at			---
MmugDNA.39218.1.S1_at			---
MmugDNA.393.1.S1_at			---
MmugDNA.3934.1.S1_at			---
MmugDNA.39681.1.S1_at			---
MmugDNA.42033.1.S1_at			---
MmugDNA.42050.1.S1_at			---
MmugDNA.43020.1.S1_at			---
MmugDNA.4403.1.S1_at			---
MmugDNA.5120.1.S1_at			---
MmugDNA.524.1.S1_at			---
MmugDNA.5489.1.S1_at			---
MmugDNA.7253.1.S1_at			---
MmugDNA.8846.1.S1_at			---
MmugDNA.9094.1.S1_at			---
MmugDNA.9518.1.S1_at			---
MmugDNA.9753.1.S1_at			---
MmugDNA.9815.1.S1_at			---
MmugDNA.9839.1.S1_at			---
MmugDNA.9841.1.S1_at			---
MmunewRS.250.1.S1_at			---
MmunewRS.626.1.S1_at			---
MmunewRS.644.1.S1_at			---
MmunewRS.647.1.S1_at			---
MmunewRS.87.1.S1_at			---
MmunewRS.998.1.S1_at			---

## Sheet: Non-targeted down 1312
Probeset.ID	Alternate target description	Gene Symbol (inferred)	Gene Symbol (na28.annot.20090430)	HIV-1, Human Protein Interaction Database
MmugDNA.17447.1.S1_at		SEPT6	---
Mmu.4026.1.S1_at		SEPT8	SEPT8
MmugDNA.15599.1.S1_s_at		SEPT9	---
MmuSTS.2944.1.S1_at		ABCC5	LOC704326
Mmu.16335.1.S1_at		ABCD2	ABCD2
MmugDNA.40635.1.S1_at		ABHD11	LOC720147
MmugDNA.34947.1.S1_at		ABHD4	LOC722353
MmugDNA.13925.1.S1_at		ABI2	---
MmugDNA.10542.1.S1_at		ABTB1	LOC710603
MmugDNA.17196.1.S1_at		ACAT1	LOC701705
MmugDNA.28455.1.S1_at		ACBD5	LOC708235
MmugDNA.10750.1.S1_at		ACTN1	LOC718007	x
MmugDNA.10750.1.S1_s_at		ACTN1	LOC700044 /// LOC718007	x
MmugDNA.19204.1.S1_at		ACTN1	LOC712933	x
MmugDNA.14365.1.S1_at		ACTR8	LOC693539
MmugDNA.23939.1.S1_s_at		AD023	LOC706005
MmugDNA.31336.1.S1_at		ADAMTS10	LOC708107
MmugDNA.2695.1.S1_x_at		ADAMTS6	---
MmugDNA.9238.1.S1_at		ADARB1	LOC722016	x
MmugDNA.4547.1.S1_at		ADCK5	---
MmugDNA.19422.1.S1_s_at		ADD1	ADD1
MmugDNA.41501.1.S1_at		ADRBK1	ADRBK1
MmugDNA.43210.1.S1_at		AES	LOC712353
MmugDNA.40269.1.S1_at		AG1	LOC723628
MmugDNA.38753.1.S1_s_at		AHNAK	---
MmugDNA.25841.1.S1_at		AKAP1	LOC708500
MmuSTS.2801.1.S1_at		ALDH4A1	---
MmugDNA.41512.1.S1_at		ALDH6A1	LOC698755
MmuSTS.2081.1.S1_at		ALDOC	ALDOC
MmugDNA.15369.1.S1_at		ALKBH5	---
MmuSTS.4494.1.S1_at		AMIGO3	LOC705693
MmugDNA.26862.1.S1_at		AMN	---
MmugDNA.1020.1.S1_at		ANKH	---
MmugDNA.23885.1.S1_at		ANKH	LOC713831
MmugDNA.6380.1.S1_at		ANKH	---
MmugDNA.41581.1.S1_at		ANKRD35	LOC706961
MmuSTS.3801.1.S1_at		ANP32B	ANP32B
MmugDNA.25179.1.S1_s_at		ANP32B	ANP32B /// LOC707276
MmugDNA.24153.1.S1_at		ANTXR1	---
Mmu.1314.2.S1_a_at		ANXA1	ANXA1
MmugDNA.10526.1.S1_at		ANXA1	ANXA1
MmugDNA.7173.1.S1_at		AP1M1	LOC718605	x
MmuSTS.472.1.S1_at		AP1S2	LOC713244	x
MmugDNA.28102.1.S1_at		AP1S2	LOC713244	x
MmugDNA.10574.1.S1_at		APBB1	LOC712585
MmugDNA.22160.1.S1_at		APBB1IP	LOC707383
MmugDNA.39923.1.S1_at		APBB1IP	LOC707383
MmugDNA.21361.1.S1_at		APLP2	LOC710658
Mmu.2196.1.S1_at		APP	APP	x
MmugDNA.18259.1.S1_at		ARD1	LOC698017
MmugDNA.22945.1.S1_at		ARF1	LOC696052	x
MmuSTS.2651.1.S1_at		ARH	LOC713032
MmugDNA.15401.1.S1_at		ARHGAP1	LOC698786
MmugDNA.2226.1.S1_at		ARHGAP27	LOC716430
MmugDNA.17716.1.S1_s_at		ARHGAP9	ARHGAP9
MmugDNA.35645.1.S1_s_at		ARHGAP9	ARHGAP9
MmuSTS.2849.1.S1_at		ARHGDIB	---
MmugDNA.39520.1.S1_at		ARHGDIB	ARHGDIB
MmuSTS.2111.1.S1_at		ARHGEF18	---
MmugDNA.33550.1.S1_at		ARHGEF2	LOC719369
MmugDNA.290.1.S1_at		ARHGEF7	---	x
MmugDNA.11257.1.S1_s_at		ARL2	LOC722013
MmugDNA.4961.1.S1_at		ARL3	---
MmugDNA.10419.1.S1_at		ARL4C	ARL4C
MmugDNA.13842.1.S1_at		ARL6IP4	LOC707810
MmugDNA.33974.1.S1_s_at		ARL6IP4	LOC707810
MmuSTS.2119.1.S1_at		ARRB2	ARRB2
MmugDNA.6252.1.S1_s_at		ARVCF	ARVCF
MmugDNA.11678.1.S1_at		ASAHL	LOC711283
MmuSTS.4531.1.S1_at		ASB1	ASB1
MmugDNA.40931.1.S1_at		ASB2	LOC699882
MmuSTS.1371.1.S1_at		ASH1L	LOC716342
MmugDNA.11311.1.S1_at		ASL	LOC697109
MmugDNA.18448.1.S1_at		ATF3	---	x
MmugDNA.15555.1.S1_at		ATF6B	---
MmugDNA.19948.1.S1_at		ATG9A	ATG9A
MmugDNA.19407.1.S1_at		ATP11A	LOC712589
MmugDNA.41927.1.S1_at		ATP2A3	ATP2A3
MmugDNA.7295.1.S1_at		ATP2A3	ATP2A3
MmugDNA.30360.1.S1_at		ATXN7L1	---
MmugDNA.13699.1.S1_s_at		AUP1	LOC710020
MmugDNA.29766.1.S1_at		AXIN2	AXIN2
MmugDNA.23234.1.S1_at		B3Gn-T6	LOC697946
MmugDNA.11879.1.S1_at		BBS1	LOC709730
MmuSTS.2152.1.S1_at		BCAT2	BCAT2
Mmu.10116.1.S1_at		BCHE	BCHE
MmugDNA.23036.1.S1_s_at		BCHE	BCHE
MmugDNA.9336.1.S1_at		BCHE	BCHE
MmuSTS.119.1.S1_at		BCKDK	BCKDK
MmuSTS.3201.1.S1_at		BCL2	---	x
MmuSTS.3204.1.S1_at		BCL7A	LOC705028
MmugDNA.5683.1.S1_s_at		BCL7C	LOC712065
MmugDNA.30937.1.S1_at		BDH	LOC709490
MmuSTS.1550.1.S1_at		BFSP1	BFSP1
MmugDNA.40271.1.S1_at		BID	---	x
MmuSTS.3820.1.S1_at		BIN1	LOC720503
MmugDNA.34559.1.S1_at		BIN1	LOC720503
MmuSTS.556.1.S1_at		BIVM	---
MmuSTS.3210.1.S1_at		BMP10	BMP10
MmugDNA.25109.1.S1_at		BMP7	BMP7
MmugDNA.9186.1.S1_at		BMPR1B	---
MmugDNA.10586.1.S1_at		BNIPL	LOC716312
MmugDNA.27476.1.S1_at		BRD7	LOC694850
MmuSTS.3501.1.S1_at		BST1	LOC722848
MmugDNA.12826.1.S1_x_at		BTF3	BTF3
MmugDNA.6501.1.S1_at		BTG2	BTG2
MmugDNA.22708.1.S1_at		BUB3	---
MmuSTS.2166.1.S1_at		BZRAP1	---
MmugDNA.15425.1.S1_at		C10ORF33	---
MmugDNA.2071.1.S1_at		C10orf33	LOC707797
MmugDNA.21203.1.S1_x_at		C10orf51	LOC707383
MmugDNA.31180.1.S1_at		C10orf77	LOC713443
MmugDNA.16330.1.S1_at		C11ORF4	LOC717722
MmugDNA.6470.1.S1_at		C11ORF4	LOC717722
MmugDNA.28803.1.S1_at		C14orf124	LOC716309
MmugDNA.41256.1.S1_at		C14orf154	LOC705369
MmugDNA.42458.1.S1_at		C14orf173	LOC706242
MmugDNA.11918.1.S1_s_at		C14ORF43	---
MmugDNA.26165.1.S1_at		C14orf79	LOC698505
MmugDNA.11040.1.S1_at		C15orf15	LOC703098
MmugDNA.28955.1.S1_at		C15orf15	LOC703313
MmugDNA.38328.1.S1_at		C15orf17	LOC722132
MmugDNA.11580.1.S1_at		C16orf30	LOC701926
MmugDNA.13232.1.S1_s_at		C16orf30	LOC701926
MmugDNA.42840.1.S1_at		C18orf10	LOC709953
MmugDNA.31258.1.S1_at		C18orf22	LOC699220
MmugDNA.31770.1.S1_at		C19orf13	LOC705085
MmugDNA.25454.1.S1_at		C19orf28	LOC713171
MmugDNA.16567.1.S1_at		C19orf6	LOC721161
MmugDNA.41270.1.S1_at		C19ORF6	---
MmugDNA.30825.1.S1_at		C1ORF159	---
MmugDNA.12737.1.S1_at		C1orf37	LOC704195
MmugDNA.39841.1.S1_at		C20orf108	LOC698314
MmugDNA.39842.1.S1_s_at		C20orf108	LOC698314
MmugDNA.11532.1.S1_at		C20ORF112	---
MmugDNA.1589.1.S1_at		C20orf22	LOC700604
MmugDNA.21076.1.S1_at		C20orf22	LOC700604
MmugDNA.4114.1.S1_at		C20orf3	LOC704948
MmugDNA.33134.1.S1_at		C20orf30	LOC711975
MmugDNA.31764.1.S1_at		C22orf19	LOC714842
MmugDNA.4511.1.S1_at		C22orf32	LOC709741
MmugDNA.38696.1.S1_at		C22orf36	LOC708086
MmugDNA.39815.1.S1_at		C2orf22	LOC696961
MmugDNA.4740.1.S1_at		C2orf7	LOC706052
MmugDNA.37237.1.S1_at		C3orf54	LOC697357
MmugDNA.14598.1.S1_s_at		C6orf225	LOC722132
MmugDNA.34500.1.S1_s_at		C6orf32	LOC715354
MmugDNA.9716.1.S1_at		C6orf32	LOC715354
MmugDNA.11024.1.S1_at		C6orf60	LOC714658
MmugDNA.11092.1.S1_at		C6orf60	LOC714658
MmugDNA.26233.1.S1_at		C6orf89	LOC719122
MmugDNA.12612.1.S1_s_at		C7orf2	LOC695544
MmugDNA.31006.1.S1_at		C9orf105	LOC716461
MmugDNA.31659.1.S1_at		C9orf3	LOC709211
MmugDNA.4359.1.S1_at		C9orf45	LOC717003
MmugDNA.11252.1.S1_at		CA11	CA11
MmugDNA.11252.1.S1_s_at		CA11	CA11
MmugDNA.16449.1.S1_at		CABC1	CABC1
MmugDNA.41919.1.S1_at		CACNG6	LOC722752
MmugDNA.27126.1.S1_at		CALM3	---	x
MmugDNA.25385.1.S1_s_at		CALU	LOC699730
MmugDNA.9433.1.S1_at		CALY	CALY
MmuSTS.2178.1.S1_at		CAMK4	CAMK4
MmugDNA.14473.1.S1_at		CAPN2	CAPN2	x
MmugDNA.16338.1.S1_at		CAPZB	LOC723282
MmuSTS.2667.1.S1_at		CARHSP1	CARHSP1
MmugDNA.6386.1.S1_at		CARHSP1	---
MmugDNA.19369.1.S1_at		CASP2	LOC704339
MmugDNA.36133.1.S1_at		CASP9	---	x
MmugDNA.26466.1.S1_at		CBR4	---
MmugDNA.30790.1.S1_at		CBX7	CBX7
MmugDNA.21178.1.S1_at		CCDC46	---
MmugDNA.5811.1.S1_s_at		CCDC75	---
MmugDNA.33006.1.S1_at		CCDC88C	---
MmugDNA.39159.1.S1_s_at		CCM2	LOC705037
MmugDNA.32567.1.S1_at		CCNDBP1	LOC709589
MmugDNA.28814.1.S1_at		CCNG2	---
MmugDNA.38294.1.S1_at		CCNG2	LOC699793
MmugDNA.6402.1.S1_at		CCNG2	---
MmugDNA.11895.1.S1_at		CCNI	CCNI
MmugDNA.24896.1.S1_at		CCNI	CCNI
MmuSTS.3323.1.S1_at		CCNL2	CCNL2
Mmu.8948.1.S1_at		CD1E	CD1E
Mmu.6177.1.A1_at		CD44	CD44	x
MmuSTS.3361.1.S1_at		CD44	LOC702435	x
MmugDNA.17644.1.S1_s_at		CD44	---	x
MmugDNA.19485.1.S1_s_at		CD44	LOC702435	x
MmugDNA.6704.1.S1_at		CD44	LOC702435	x
MmugDNA.11647.1.S1_at		CD5	CD5
MmugDNA.41143.1.S1_at		CD5	CD5
MmugDNA.41143.1.S1_s_at		CD5	CD5
MmugDNA.15084.1.S1_s_at		CD52	LOC712017
MmuSTS.1851.1.S1_at		CD59	LOC715767	x
MmugDNA.151.1.S1_at		CD59	LOC715767	x
MmugDNA.152.1.S1_at		CD59	LOC715767	x
MmugDNA.41654.1.S1_at		CD6	CD6
MmugDNA.18867.1.S1_at		CDC2L1	LOC703046
MmugDNA.5250.1.S1_at		CDC37	CDC37	x
MmugDNA.38659.1.S1_at		CDIPT	CDIPT
MmugDNA.37021.1.S1_at		CDK6	---
MmugDNA.37022.1.S1_at		CDK6	---
MmugDNA.20792.1.S1_at		CDON	---
MmugDNA.39440.1.S1_at		CDR2	LOC698974
MmuSTS.585.1.S1_at		CELSR2	LOC718666
MmugDNA.5920.1.S1_at		CEP72	LOC708753
MmugDNA.42847.1.S1_s_at		CERK	LOC714480
Mmu.5727.1.S1_at		CGB8	CGB8
MmugDNA.30659.1.S1_at		CGI-51	LOC701159
MmugDNA.20179.1.S1_at		CGI-69	LOC714802
MmugDNA.12193.1.S1_at		CHN2	CHN2
MmugDNA.6497.1.S1_at		CHN2	CHN2
MmugDNA.30633.1.S1_at		CHR2SYT	LOC693942
MmugDNA.30635.1.S1_s_at		CHR2SYT	LOC693942
MmugDNA.5080.1.S1_s_at		CHR2SYT	LOC693942
MmugDNA.21025.1.S1_at		CIRBP	LOC706175
Mmu.3847.1.S1_at		CKAP5	CKAP5
MmugDNA.28842.1.S1_at		CKLFSF7	LOC704329
MmugDNA.13665.1.S1_s_at		CLN3	CLN3
MmugDNA.10390.1.S1_at		CLSTN1	CLSTN1
MmugDNA.33438.1.S1_at		CMAS	CMAS
MmugDNA.39174.1.S1_s_at		CNIH4	CNIH4
MmugDNA.33327.1.S1_s_at		COL4A3	---	x
MmuSTS.1882.1.S1_s_at		COL8A1	---
MmugDNA.13758.1.S1_at		COMMD3	COMMD3
MmugDNA.2186.1.S1_at		COMMD7	LOC711628
MmugDNA.11575.1.S1_at		COMT	LOC712548
MmugDNA.5439.1.S1_at		COMT	LOC712548
MmugDNA.35198.1.S1_at		COPE	---
MmugDNA.13463.1.S1_at		COPS6	LOC710667	x
MmuSTS.1227.1.S1_at		COPZ1	LOC705176
MmugDNA.16704.1.S1_at		COX4I1	LOC714951
MmugDNA.39322.1.S1_s_at		COX4I1	LOC714951
Mmu.5257.1.S1_at		COX5A	COX5A
MmugDNA.24731.1.S1_at		COX6C	LOC708228
MmugDNA.34674.1.S1_at		CPB1	CPB1
MmugDNA.7792.1.S1_at		CPD	LOC712407
MmuSTS.651.1.S1_at		CPEB2	LOC718418
MmunewRS.851.1.S1_at		CRB2	LOC695065
MmugDNA.25045.1.S1_s_at		CREB3L2	---
MmuSTS.1250.1.S1_at		CREBL2	LOC720501
MmugDNA.33185.1.S1_at		CREBL2	LOC720501
MmugDNA.34807.1.S1_at		CRYBB2	LOC714352
MmugDNA.34872.1.S1_at		CSNK2A1	LOC714841	x
MmuSTS.3598.1.S1_s_at		CSPG5	CSPG5
MmugDNA.1524.1.S1_at		CTL2	LOC713365 /// LOC715866
MmuSTS.796.1.S1_at		CTNNBIP1	CTNNBIP1
MmuSTS.4174.1.S1_at		CTSF	LOC713743
Mmu.10025.1.S1_at		CTSH	CTSH
MmuSTS.4176.1.S1_at		CTSH	CTSH
Mmu.14519.1.S1_at		CTSK	CTSK
MmuSTS.3973.1.S1_at		CTSK	CTSK
MmugDNA.1505.1.S1_at		CUEDC2	CUEDC2
MmuSTS.3997.1.S1_at		CXADR	---
MmuSTS.2276.1.S1_at		CYB5	LOC694723
MmuSTS.2276.1.S1_x_at		CYB5	LOC694723
MmugDNA.32205.1.S1_s_at		CYB5	LOC694723 /// LOC718160
MmugDNA.18963.1.S1_at		CYFIP2	LOC714984
MmuSTS.4198.1.S1_at		CYP2E1	LOC704029
MmugDNA.1294.1.S1_s_at		CYP2E1	CYP2E1
MmugDNA.38646.1.S1_at		CYTH4	CYTH4
MmugDNA.36233.1.S1_at		DAD1	LOC711840
MmugDNA.31780.1.S1_s_at		DAF	LOC714370
MmugDNA.34572.1.S1_at		DAF	LOC714370
MmugDNA.37153.1.S1_at		DATF1	LOC714153
MmugDNA.31081.1.S1_at		DAZAP2	LOC701019
MmuSTS.822.1.S1_at		DBN1	DBN1
MmugDNA.14856.1.S1_at		DC12	LOC703524
MmugDNA.14660.1.S1_at		DCTN2	LOC694582
MmugDNA.34259.1.S1_at		DCUN1D4	DCUN1D4
MmugDNA.2461.1.S1_s_at		DDX54	DDX54
MmugDNA.1532.1.S1_at		DGKE	---
MmugDNA.23240.1.S1_at		DGKE	---
MmuSTS.4054.1.S1_at		DGKZ	DGKZ
MmugDNA.22622.1.S1_at		DHH	LOC711048
MmugDNA.5488.1.S1_at		DHRS3	LOC715548
MmugDNA.41464.1.S1_at		DHX34	LOC718100
MmugDNA.6042.1.S1_s_at		DIP13B	LOC701612
MmunewRS.398.1.S1_at		dJ612B15.1	LOC698967
MmugDNA.25531.1.S1_at		DKFZP434H1419	---
MmugDNA.25740.1.S1_at		DKFZP434K046	LOC704657
MmugDNA.20389.1.S1_at		DKFZP434L0117	LOC714264
MmugDNA.21467.1.S1_at		DKFZP564O243	LOC698851
MmugDNA.38239.1.S1_at		DKFZP586D0919	LOC712519
MmugDNA.11459.1.S1_at		DKFZp761C1418	---
MmugDNA.15021.1.S1_s_at		DKFZp761P0423	LOC706349
MmugDNA.26813.1.S1_at		DKFZp762M127	---
Mmu.1605.1.S1_at		DKK3	DKK3
MmugDNA.35565.1.S1_at		DKK3	DKK3
MmugDNA.19287.1.S1_at		DKKL1	---
MmunewRS.966.1.S1_at		DMPK	LOC715328
MmugDNA.27343.1.S1_s_at		DNAJC3	LOC699049
MmugDNA.7277.1.S1_at		DNAJC7	LOC708729
MmuSTS.2577.1.S1_at		DNAJC9	LOC707599
MmugDNA.11383.1.S1_at		DNM3	LOC705300
MmugDNA.34556.1.S1_at		DNMT1	DNMT1
MmugDNA.37020.1.S1_at		DOCK1	DOCK1
MmugDNA.11624.1.S1_at		DPEP3	LOC710176
MmuSTS.4068.1.S1_at		DPP4	---	x
MmugDNA.5046.1.S1_at		DPP4	DPP4	x
MmuSTS.4258.1.S1_at		DUSP22	LOC705824
MmugDNA.6311.1.S1_at		DUSP22	---
MmuSTS.2594.1.S1_at		DUSP7	LOC698473
MmugDNA.8660.1.S1_at		DVL3	LOC705758
MmugDNA.19835.1.S1_s_at		DXYS155E	LOC693468
MmugDNA.20480.1.S1_at		DXYS155E	LOC693468
MmugDNA.12344.1.S1_at		DYRK1B	LOC698848
MmugDNA.37128.1.S1_at		EBPL	LOC706833
MmugDNA.11508.1.S1_at		EDAR	LOC695059
MmugDNA.42596.1.S1_at		EDF1	LOC708611	x
MmugDNA.23302.1.S1_s_at		EEF1G	LOC707302
MmugDNA.9936.1.S1_s_at		EEF2	EEF2	x
MmugDNA.24527.1.S1_at		EEF2K	---
MmugDNA.29837.1.S1_at		EFNA5	---
MmugDNA.20458.1.S1_at		EGLN1	LOC713410
MmugDNA.33888.1.S1_at		EGLN1	LOC713410
MmugDNA.2840.1.S1_at		EGLN2	LOC703083
MmuSTS.896.1.S1_at		EHD1	EHD1
MmugDNA.11294.1.S1_at		EIF2C4	LOC713134
MmugDNA.27186.1.S1_at		EIF2C4	LOC713134
MmugDNA.4445.1.S1_at		EIF2C4	LOC713134
Mmu.7683.1.S1_at		EIF3L	EIF3L
MmugDNA.28840.1.S1_s_at		EIF3S12	LOC707841
MmugDNA.38368.1.S1_at		EIF3S3	LOC700517
MmugDNA.9605.1.S1_at		EIF3S4	LOC704557
MmugDNA.35241.1.S1_at		EIF3S6IP	LOC712118
MmugDNA.38387.1.S1_at		EIF3S7	LOC695051
MmugDNA.7504.1.S1_at		EIF4B	LOC703597
MmuSTS.4129.1.S1_at		EIF4E	LOC712461	x
MmugDNA.41806.1.S1_s_at		EIF4EBP2	---
MmugDNA.41807.1.S1_at		EIF4EBP2	---
MmuSTS.3596.1.S1_at		ELAVL4	LOC711231
MmugDNA.30615.1.S1_at		ELK3	LOC713100
MmugDNA.38528.1.S1_at		ENO3	LOC694651
Mmu.6556.1.S1_at		EPHA1	EPHA1
MmugDNA.14191.1.S1_at		EPHA1	EPHA1
MmugDNA.24905.1.S1_s_at		EPHA1	EPHA1
MmugDNA.19660.1.S1_s_at		EPHX1	EPHX1
MmugDNA.33145.1.S1_at		EPRS	---
MmugDNA.33978.1.S1_at		ERBB2IP	ERBB2IP
MmugDNA.9757.1.S1_at		ERBB2IP	ERBB2IP
MmugDNA.5847.1.S1_at		ERCC1	---
Mmu.10646.1.S1_at		ERCC3	ERCC3	x
Mmu.1063.2.S1_at		ERCC5	ERCC5
MmugDNA.1727.1.S1_at		ERCC5	ERCC5
MmugDNA.2934.1.S1_at		ERGIC3	ERGIC3
MmugDNA.24509.1.S1_at		ETV2	LOC709956
MmugDNA.32538.1.S1_at		EVI2B	LOC712972
MmugDNA.24386.1.S1_at		EXOC3	EXOC3
MmugDNA.36618.1.S1_s_at		FAHD2A	LOC704637 /// LOC706967
MmugDNA.12660.1.S1_at		FAM101B	---
MmugDNA.5198.1.S1_at		FAM108C1	LOC717757
MmugDNA.13914.1.S1_at		FAM167A	---
MmugDNA.26146.1.S1_at		FAM50A	FAM50A
MmugDNA.41303.1.S1_at		FASTK	FASTK
MmugDNA.2055.1.S1_at		FBL	LOC700286
MmuSTS.925.1.S1_at		FBLN5	FBLN5
MmugDNA.13954.1.S1_at		FBXL15	LOC713188
MmugDNA.14139.1.S1_at		FBXL6	LOC701594
MmugDNA.32889.1.S1_s_at		FBXO17	LOC695704
MmugDNA.12041.1.S1_at		FBXO9	LOC702354
MmugDNA.27144.1.S1_at		FBXO9	---
MmugDNA.39285.1.S1_at		FCER2	---	x
MmugDNA.26926.1.S1_at		FCGRT	FCGRT	x
MmuSTS.3278.1.S1_at		FDPS	FDPS
MmugDNA.12023.1.S1_s_at		FGD3	FGD3
MmuSTS.4373.1.S1_at		FGF4	FGF4
MmuSTS.1941.1.S1_at		FGF7	---
MmugDNA.4218.1.S1_at		FHL1	FHL1
MmugDNA.42326.1.S1_at		FHOD1	FHOD1
MmugDNA.33569.1.S1_at		FKSG14	LOC696142
MmugDNA.11081.1.S1_at		FLI1	FLI1
MmugDNA.11081.1.S1_x_at		FLI1	FLI1
MmugDNA.12539.1.S1_s_at		FLJ00332	LOC712270
MmugDNA.3638.1.S1_at		FLJ10120	LOC716278
MmugDNA.34399.1.S1_at		FLJ10385	LOC716207
MmugDNA.28412.1.S1_at		FLJ10980	LOC696389
MmugDNA.31938.1.S1_at		FLJ11806	LOC694233
MmugDNA.35957.1.S1_at		FLJ11848	LOC718755
MmugDNA.11859.1.S1_at		FLJ12442	LOC696679
MmugDNA.36112.1.S1_at		FLJ13305	LOC719626
MmugDNA.6682.1.S1_s_at		FLJ14640	LOC703199
MmugDNA.27156.1.S1_at		FLJ20014	LOC716995
MmugDNA.38517.1.S1_at		FLJ20323	LOC696371
MmugDNA.16670.1.S1_at		FLJ21148	LOC707353
MmugDNA.16369.1.S1_at		FLJ21827	LOC700582
MmugDNA.35897.1.S1_at		FLJ22471	LOC705922
MmugDNA.18080.1.S1_at		FLJ22490	LOC704476
MmugDNA.35848.1.S1_at		FLJ22688	LOC719442
MmugDNA.1853.1.S1_at		FLJ22763	LOC707722
MmugDNA.31047.1.S1_at		FLJ23129	LOC699921
MmugDNA.41770.1.S1_at		FLJ31528	LOC718666
MmugDNA.13029.1.S1_at		FLJ32115	LOC700186
MmugDNA.26301.1.S1_s_at		FLJ32332	LOC697788
MmugDNA.19958.1.S1_at		FLJ32642	LOC710187
MmugDNA.28007.1.S1_at		FLJ33069	LOC696781
MmunewRS.75.1.S1_at		FLJ34870	---
MmugDNA.14224.1.S1_at		FLJ35036	LOC715184
MmugDNA.13804.1.S1_at		FLJ38964	LOC712572
MmugDNA.28188.1.S1_at		FLJ42351	---
MmunewRS.488.1.S1_at		FLJ42986	LOC715974
MmuSTS.3728.1.S1_at		FMNL3	---
MmugDNA.5454.1.S1_s_at		FNBP1	---
MmugDNA.15661.1.S1_at		FOXA2	LOC701771
MmugDNA.29945.1.S1_at		FOXN3	FOXN3
MmugDNA.32154.1.S1_s_at		FTS	LOC697107
MmugDNA.42405.1.S1_at		FTS	LOC697107
MmugDNA.19474.1.S1_s_at		FXR1	---
MmugDNA.32079.1.S1_at		FXR2	LOC697998
MmugDNA.42662.1.S1_at		FYN	---	x
MmugDNA.4504.1.S1_at		FYN	---	x
MmugDNA.11787.1.S1_at		GAL3ST4	LOC711504
MmugDNA.20375.1.S1_at		GALT	LOC700332
MmugDNA.4998.1.S1_at		GAMT	LOC721263
MmugDNA.21048.1.S1_s_at		GAS5	---
MmugDNA.30985.1.S1_at		GBA2	LOC696062	x
MmugDNA.11509.1.S1_at		GBL	LOC695650
Mmu.7605.1.S1_at		GCLC	GCLC
MmuSTS.1722.1.S1_at		GCLC	GCLC
MmuSTS.4828.1.S1_at		GFI1	GFI1
MmugDNA.41434.1.S1_at		GGH	LOC700747
MmugDNA.14531.1.S1_at		GGT1	GGT1
MmugDNA.38064.1.S1_s_at		GGT1	GGT1
MmugDNA.10688.1.S1_at		GGTL3	LOC706813
MmugDNA.29952.1.S1_at		GKAP1	LOC708816
MmugDNA.3502.1.S1_at		GLCE	GLCE
MmugDNA.5562.1.S1_at		GLIPR1	---
MmugDNA.7225.1.S1_at		GLOD5	LOC714581
MmuSTS.2730.1.S1_at		GLS2	LOC712962
MmugDNA.12382.1.S1_at		GLT25D1	LOC719980	x
MmugDNA.35664.1.S1_s_at		GLTSCR2	GLTSCR2
MmugDNA.15566.1.S1_at		GNAI2	---
MmugDNA.20966.1.S1_at		GNAS	LOC694289
MmugDNA.20328.1.S1_s_at		GNPTG	LOC717005
MmugDNA.10538.1.S1_at		GOLGA2	LOC717677
MmugDNA.22731.1.S1_at		GPER	---
Mmu.3027.1.S1_at		GPI	GPI /// LOC717980	x
MmugDNA.15667.1.S1_at		GPI	LOC717980	x
MmugDNA.17463.1.S1_at		GPR160	LOC696917
MmugDNA.19295.1.S1_at		GPS2	LOC695812
MmugDNA.14673.1.S1_at		GPSM1	LOC710652
MmugDNA.16268.1.S1_at		GPX4	GPX4	x
MmugDNA.16268.1.S1_s_at		GPX4	GPX4	x
MmugDNA.34428.1.S1_s_at		GRHPR	LOC718494
Mmu.3611.1.S1_at		GRK6	GRK6
MmugDNA.16349.1.S1_at		GRM3	LOC722846
MmuSTS.6.1.S1_at		GSTA4	LOC709666
MmugDNA.4925.1.S1_at		GSTA4	LOC719632
MmuSTS.740.1.S1_at		GSTM4	GSTM4
MmuSTS.33.1.S1_at		GSTT1	GSTT1
MmuSTS.4513.1.S1_at		GSTT2	GSTT2
MmugDNA.16495.1.S1_at		GTF2E2	LOC707503	x
MmuSTS.4542.1.S1_at		GYPC	LOC712092
MmugDNA.30974.1.S1_at		H2AFX	LOC696629	x
MmugDNA.1920.1.S1_at		HACL1	HACL1
MmugDNA.11934.1.S1_at		HADHA	LOC695975
MmugDNA.17838.1.S1_at		HADHB	LOC707168
MmugDNA.27158.1.S1_at		HCG 1732469	---
MmugDNA.39146.1.S1_at		HCNGP	LOC703077
MmuSTS.58.1.S1_s_at		HDAC1	LOC708441	x
MmuSTS.12.1.S1_at		HES6	LOC706672
MmugDNA.38371.1.S1_at		HEXA	HEXA
MmugDNA.16119.1.S1_at		HEYL	LOC716117
MmugDNA.23083.1.S1_at		HIBADH	LOC702794
Mmu.11826.1.S1_at		HINT1	HINT1	x
MmugDNA.40535.1.S1_at		HIPK2	HIPK2
MmugDNA.22836.1.S1_s_at		HIST1H1C	LOC696005
MmugDNA.31660.1.S1_at		HIST1H1E	LOC696754
MmunewRS.563.1.S1_at		HIST1H2AH	LOC701826	x
MmugDNA.16756.1.S1_at		HIST4H4	---	x
MmugDNA.21404.1.S1_at		HMG20B	LOC721723
MmugDNA.35531.1.S1_s_at		HMG20B	LOC721723
MmugDNA.42734.1.S1_at		HMGA1L4	LOC709107
MmuSTS.17.1.S1_at		HMOX2	HMOX2	x
MmugDNA.31777.1.S1_at		HMOX2	HMOX2	x
MmugDNA.18055.1.S1_at		HPCAL1	LOC695395
Mmu.8048.1.S1_at		HR	HR
MmugDNA.41399.1.S1_s_at		HR	HR
MmugDNA.2307.1.S1_s_at		HRH3	---
MmugDNA.26452.1.S1_at		HRIHFB2122	LOC701241
MmugDNA.26452.1.S1_s_at		HRIHFB2122	LOC701241
MmugDNA.35753.1.S1_s_at		HRSP12	HRSP12
MmugDNA.28471.1.S1_at		HS6ST1	LOC715479
MmugDNA.25572.1.S1_at		HSPA8	HSPA8	x
MmugDNA.25572.1.S1_s_at		HSPA8	HSPA8	x
MmugDNA.3083.1.S1_at		HSPC016	LOC695645
MmugDNA.32116.1.S1_at		HSPC063	---
MmugDNA.20415.1.S1_at		HT017	LOC705947
MmuSTS.4346.1.S1_at		HYAL2	LOC702484
MmuSTS.4597.1.S1_at		HYAL3	LOC703271
MmugDNA.4845.1.S1_at		IAH1	LOC694558
MmugDNA.34534.1.S1_at		ICAM3	ICAM3
MmugDNA.2257.1.S1_at		IFFO2	---
MmugDNA.21007.1.S1_s_at		IFP38	LOC706269
MmugDNA.22805.1.S1_at		IFT20	LOC715773
MmugDNA.29486.1.S1_at		IGHE	---
MmugDNA.30376.1.S1_at		IGKC	IGKC
MmugDNA.34591.1.S1_s_at		IGKC	IGKC
MmugDNA.38424.1.S1_at		IHPK2	---
MmugDNA.10016.1.S1_at		IKBKE	IKBKE	x
MmugDNA.33920.1.S1_at		IKBKE	IKBKE	x
MmugDNA.23650.1.S1_at		IKZF1	IKZF1
MmugDNA.28531.1.S1_at		IL11RA	LOC700201
MmugDNA.14229.1.S1_at		IL12RB2	IL12RB2
MmugDNA.39885.1.S1_at		IL12RB2	IL12RB2
MmuSTS.647.1.S1_at		IL16	---	x
MmugDNA.11490.1.S1_at		IL16	LOC574100	x
MmugDNA.15418.1.S1_at		IL1F6	LOC705136
MmuSTS.205.1.S1_at		IL23A	LOC712627
Mmu.11700.1.S1_at		IL4R	---	x
MmugDNA.42225.1.S1_at		IL6R	IL6R	x
MmuSTS.1516.1.S1_at		ILVBL	LOC718086
MmuSTS.4392.1.S1_at		IMPA2	IMPA2
MmugDNA.1741.1.S1_at		IMPAD1	---
Mmu.16278.1.S1_at		IMPDH2	IMPDH2
MmugDNA.20430.1.S1_at		IMPDH2	IMPDH2
MmugDNA.9824.1.S1_at		INF2	---
MmuSTS.685.1.S1_at		INPPL1	LOC718421
MmugDNA.27948.1.S1_s_at		IRAK2	LOC698091
MmugDNA.10371.1.S1_at		ISYNA1	---
Mmu.15620.1.S1_at		ITGB2	ITGB2	x
MmugDNA.21146.1.S1_at		ITM1	LOC717056
MmugDNA.21162.1.S1_at		ITPKB	LOC698185
MmugDNA.29498.1.S1_at		IVD	IVD
MmugDNA.32089.1.S1_at		IVD	---
MmugDNA.20769.1.S1_at		IVNS1ABP	LOC700413
Mmu.7710.1.S1_at		JAK-1	JAK-1
MmugDNA.31366.1.S1_at		JARID2	LOC702291
MmugDNA.35334.1.S1_at		JPH1	LOC697014
MmugDNA.38234.1.S1_at		KAL1	KAL1
MmugDNA.32539.1.S1_at		KARCA1	LOC719863
MmugDNA.34940.1.S1_at		KCNK12	LOC715556
MmugDNA.4206.1.S1_at		KCNMB4	LOC717360	x
MmugDNA.21814.1.S1_at		KCNN4	LOC712383	x
MmugDNA.32413.1.S1_at		KIF18A	KIF18A
MmugDNA.5323.1.S1_at		KIF18B	---
MmugDNA.23211.1.S1_at		KIF22	KIF22	x
MmugDNA.59.1.S1_at		KIAA0040	---
MmugDNA.23819.1.S1_at		KIAA0114	---
MmugDNA.31136.1.S1_s_at		KIAA0153	LOC714871
MmugDNA.14562.1.S1_at		KIAA0240	LOC698668
MmugDNA.13452.1.S1_at		KIAA0652	LOC714322
MmugDNA.32034.1.S1_at		KIAA0792	LOC701499
MmugDNA.21109.1.S1_at		KIAA0877	LOC707780
MmugDNA.3847.1.S1_at		KIAA1648	LOC717025
MmugDNA.36132.1.S1_at		KIAA1881	---
MmugDNA.8300.1.S1_at		KIAA1977	LOC706182
MmugDNA.30925.1.S1_at		KIAA1984	---
MmunewRS.885.1.S1_at		KIAA1984	LOC709019
Mmu.14263.2.S1_at		KLF3	KLF3
MmugDNA.20326.1.S1_at		KLF3	KLF3
MmugDNA.6210.1.S1_at		KLF7	LOC708487
MmugDNA.17506.1.S1_at		KLHDC2	KLHDC2
MmugDNA.4091.1.S1_at		KLHDC3	LOC698107
MmugDNA.749.1.S1_at		KLHL24	LOC705089
MmuSTS.4445.1.S1_at		KRT10	LOC702153
MmuSTS.4630.1.S1_at		KRT18	KRT18 /// KRT18 /// LOC695597 /// LOC703915 /// LOC705331 /// LOC716886
MmugDNA.16593.1.S1_at		KTELC1	---
MmugDNA.12823.1.S1_at		KUB3	LOC712932
MmuSTS.1434.1.S1_at		LAMR1	LOC708140
MmuSTS.1434.1.S1_x_at		LAMR1	LOC708140
MmugDNA.38779.1.S1_at		LASS2	---
MmugDNA.8459.1.S1_s_at		LASS6	---
MmugDNA.4868.1.S1_at		LCP2	LCP2
MmugDNA.24833.1.S1_s_at		LDHB	LDHB	x
MmugDNA.30651.1.S1_at		LEF1	---
MmugDNA.32273.1.S1_at		LEF1	LOC708226
MmugDNA.10288.1.S1_at		LENG1	LOC693417
MmuSTS.4148.1.S1_at		LEPRE1	LOC697917
MmugDNA.11456.1.S1_at		LGTN	LGTN
MmugDNA.36281.1.S1_at		LIN7B	LOC718587
MmugDNA.29172.1.S1_at		LLGL1	LOC707405
MmugDNA.29174.1.S1_at		LLGL2	LOC720732
MmugDNA.38904.1.S1_at		LLGL2	LOC706973
MmuSTS.4499.1.S1_at		LMBR1L	---
MmugDNA.25163.1.S1_at		LNPEP	---
MmugDNA.20160.1.S1_at		LOC150371	LOC713582
MmugDNA.3073.1.S1_at		LOC257152	---
MmugDNA.19071.1.S1_at		LOC283070	---
MmugDNA.32263.1.S1_at		LOC284930	---
MmugDNA.19321.1.S1_at		LOC286167	---
MmugDNA.39857.1.S1_at		LOC338799	LOC703607
MmugDNA.14883.1.S1_s_at		LOC340947	LOC712118
MmugDNA.10946.1.S1_at		LOC346887	---
MmugDNA.35093.1.S1_at		LOC400948	LOC700028
MmugDNA.6598.1.S1_at		LOC440156	---
Mmu.312.1.S1_at		LOC574122	LOC574122
Mmu.3814.1.S1_at		LOC677698	LOC677698
MmugDNA.40011.1.S1_s_at		LOC693392	LOC693392
Mmu.8980.1.S1_at		LOC693472	LOC693472 /// LOC699183 /// LOC700862
Mmu.8980.1.S1_s_at		LOC693472	LOC693472
Mmu.10545.1.S1_at		LOC693801	LOC693801
MmugDNA.20891.1.S1_at		LOC693942	LOC693942
MmugDNA.3953.1.S1_x_at		LOC693988	LOC693988 /// LOC694067 /// LOC698099 /// LOC702514 /// LOC705443 /// LOC705868 /// LOC706082 /// LOC707642 /// LOC709808 /// LOC711324 /// LOC713256 /// LOC717843 /// LOC720403
Mmu.10139.2.S1_at		LOC694289	LOC694289
Mmu.5593.1.S1_at		LOC694582	LOC694582
Mmu.12708.1.S1_at		LOC695389	LOC695389
Mmu.3463.1.S1_at		LOC695419	LOC695419
MmugDNA.38421.1.S1_at		LOC695843	LOC695843
Mmu.2704.1.S1_at		LOC696142	LOC696142
Mmu.150.1.S1_at		LOC696591	LOC696591
Mmu.15987.2.S1_at		LOC696895	LOC696895
Mmu.5499.1.S1_at		LOC696978	LOC696978
Mmu.14275.1.S1_at		LOC697448	LOC697448
MmugDNA.32797.1.S1_at		LOC699511	LOC699511
Mmu.792.1.S1_at		LOC699632	LOC699632
Mmu.14166.1.S1_at		LOC699804	LOC699804
Mmu.14712.1.S1_at		LOC700413	LOC700413
Mmu.3395.1.S1_s_at		LOC700517	LOC700517
Mmu.5879.1.S1_at		LOC701255	LOC701255
Mmu.15288.1.S1_s_at		LOC701985	LOC701985
Mmu.2277.1.S1_at		LOC702297	LOC702297
Mmu.8971.1.S1_at		LOC703050	LOC703050
MmunewRS.894.1.S1_at		LOC704084	LOC704084
MmunewRS.106.1.S1_at		LOC704543	LOC704543
Mmu.12059.1.S1_at		LOC705006	LOC705006
Mmu.15009.1.S1_at		LOC705199	LOC705199
MmugDNA.140.1.S1_at		LOC706242	LOC706242
MmugDNA.23105.1.S1_s_at		LOC706778	LOC706778 /// LOC707940 /// LOC708547
Mmu.12136.2.S1_at		LOC706913	LOC706913
Mmu.11049.1.S1_s_at		LOC707117	LOC707117
Mmu.13800.1.S1_at		LOC707820	LOC707820
Mmu.4923.1.S1_at		LOC708226	LOC708226
Mmu.4947.1.S1_at		LOC708806	LOC708806
Mmu.3265.1.S1_s_at		LOC709112	LOC709112
MmugDNA.21988.1.S1_at		LOC709531	LOC709531
Mmu.4959.1.S1_at		LOC709838	LOC709838
Mmu.4717.1.S1_at		LOC710603	LOC710603
MmugDNA.28882.1.S1_at		LOC710627	LOC710627
Mmu.11557.1.S1_at		LOC710656	LOC710656
Mmu.15247.1.S1_s_at		LOC711053	LOC711053 /// LOC715497 /// LOC718030 /// LOC718919 /// LOC723091 /// LOC723769
MmugDNA.41255.1.S1_at		LOC711432	LOC711432
Mmu.1412.1.S1_at		LOC712473	LOC712473
Mmu.1249.1.S1_at		LOC712819	LOC712819
Mmu.6271.1.S1_at		LOC712972	LOC712972
Mmu.6271.2.S1_a_at		LOC712972	LOC712972
Mmu.8051.1.S1_at		LOC712996	LOC712996
Mmu.7385.1.S1_at		LOC713066	LOC713066
Mmu.1884.1.S1_at		LOC713069	LOC713069
MmugDNA.10564.1.S1_at		LOC713415	LOC713415
MmugDNA.30875.1.S1_at		LOC714511	LOC714511
Mmu.14801.1.S1_at		LOC714693	LOC714693
MmugDNA.12394.1.S1_at		LOC715074	LOC715074
Mmu.6623.1.S1_at		LOC715354	LOC715354
MmugDNA.5475.1.S1_at		LOC716005	LOC716005
MmugDNA.25159.1.S1_at		LOC716245	LOC716245
Mmu.14100.1.S1_at		LOC716612	LOC716612
MmugDNA.42085.1.S1_at		LOC717280	LOC717280
Mmu.12819.1.S1_at		LOC718197	LOC718197
MmugDNA.10116.1.S1_at		LOC719290	LOC719290
Mmu.13562.1.S1_at		LOC721735	LOC721735
Mmu.6053.1.S1_at		LOC722048	LOC722048
Mmu.364.1.S1_at		LOC722061	LOC722061
MmugDNA.21642.1.S1_at		LOC93444	---
MmugDNA.32387.1.S1_at		LOXL1	LOC706464
MmugDNA.40315.1.S1_at		LRCH4	LOC702057
MmugDNA.4163.1.S1_at		LRCH4	LOC702057
MmugDNA.15336.1.S1_at		LSM4	LOC720192
MmugDNA.39178.1.S1_at		LTB	LOC715042
Mmu.11151.1.S1_at		LTB4DH	LTB4DH /// LTB4DH
Mmu.11151.1.S1_s_at		LTB4DH	LTB4DH
MmugDNA.24936.1.S1_at		LTB4DH	LTB4DH
MmugDNA.41228.1.S1_at		LTB4DH	LTB4DH /// LTB4DH
MmugDNA.36972.1.S1_at		LTBP4	---
MmugDNA.38648.1.S1_at		LZTFL1	LOC709679
MmugDNA.14966.1.S1_at		M17S2	LOC699964
MmugDNA.26948.1.S1_s_at		MACF1	LOC718651
MmugDNA.36431.1.S1_s_at		MACF1	LOC718651
MmugDNA.40333.1.S1_at		MADP-1	MADP-1
MmugDNA.9322.1.S1_s_at		MAF1	LOC700385
MmugDNA.17417.1.S1_at		MAK10	---
MmugDNA.32526.1.S1_at		MAML3	LOC697863
MmugDNA.7330.1.S1_at		MAN1C1	MAN1C1	x
MmugDNA.40251.1.S1_at		MAP3K12	LOC703059
MmugDNA.8910.1.S1_at		MAP3K7IP1	---
MmugDNA.5293.1.S1_at		MAP4K2	LOC699331
MmugDNA.29370.1.S1_at		MAP4K4	LOC716595
MmuSTS.1476.1.S1_at		MAPK1	---	x
MmugDNA.1694.1.S1_at		MAPK1	---	x
MmuSTS.2982.1.S1_at		MAPK3	MAPK3	x
MmuSTS.1477.1.S1_at		MAPRE2	LOC707996
MmugDNA.29441.1.S1_at		MAPRE2	LOC707996
MmugDNA.20199.1.S1_at		MAPT	LOC712421
MmugDNA.6394.1.S1_at		MAPT	---
MmugDNA.1162.1.S1_at		MARCKSL1	---
MmugDNA.41217.1.S1_at		MBC2	LOC711720
MmugDNA.25589.1.S1_at		MBD1	---
Mmu.4305.1.S1_at		MBL2	MBL2	x
MmugDNA.3819.1.S1_at		MBP	---
MmugDNA.42593.1.S1_at		MBP	---
MmugDNA.8040.1.S1_at		MCAM	LOC708449
MmugDNA.29612.1.S1_at		MCART6	LOC699399
MmugDNA.17798.1.S1_at		MDS1	---
MmugDNA.26797.1.S1_s_at		MED25	LOC719061
MmugDNA.1998.1.S1_at		METTL3	LOC706852
MmugDNA.29743.1.S1_at		METTL3	---
MmuSTS.3179.1.S1_at		MFNG	LOC699530
MmugDNA.11186.1.S1_at		MFNG	LOC699530
MmugDNA.11186.1.S1_s_at		MFNG	LOC714101
MmugDNA.29332.1.S1_at		MGAT4B	LOC705006	x
MmugDNA.29332.1.S1_s_at		MGAT4B	LOC705006	x
MmugDNA.36977.1.S1_s_at		MGC10744	LOC716961
MmugDNA.9057.1.S1_at		MGC10744	LOC716961
MmugDNA.13827.1.S1_at		MGC13017	LOC710774
MmugDNA.22867.1.S1_at		MGC13379	LOC693655
MmugDNA.10608.1.S1_s_at		MGC14151	LOC716462
MmugDNA.34722.1.S1_at		MGC14151	LOC716462
MmugDNA.801.1.S1_at		MGC15407	LOC677698
MmugDNA.17599.1.S1_at		MGC15476	LOC717565
MmugDNA.39302.1.S1_at		MGC17624	---
MmugDNA.5606.1.S1_at		MGC20781	LOC708104
MmugDNA.479.1.S1_at		MGC21518	LOC702372
MmugDNA.39695.1.S1_s_at		MGC2941	LOC714538
MmugDNA.16248.1.S1_s_at		MGC31967	LOC696972
MmugDNA.10290.1.S1_at		MGC33887	LOC718585
MmugDNA.42704.1.S1_at		MGC40042	LOC708479
MmugDNA.22137.1.S1_at		MGC40069	LOC709507
MmugDNA.31611.1.S1_at		MGC40499	LOC719080
MmugDNA.13864.1.S1_at		MGC4171	LOC708824
MmugDNA.2609.1.S1_at		MGC45871	LOC699332
MmugDNA.10312.1.S1_at		MGC4606	LOC706839
MmugDNA.21533.1.S1_at		MGC5242	LOC697590
MmugDNA.19795.1.S1_at		MGC5356	LOC696464
MmugDNA.19773.1.S1_at		MGC5576	LOC704741
MmugDNA.35499.1.S1_at		MGC61716	LOC717484
MmugDNA.15449.1.S1_at		MLLT3	MLLT3
MmuSTS.1506.1.S1_at		MMP11	LOC699067
MmugDNA.7380.1.S1_at		MOV10L1	LOC720612
MmugDNA.42794.1.S1_at		MPP7	LOC709246
MmugDNA.5368.1.S1_at		MPP7	---
MmugDNA.42777.1.S1_s_at		MPPE1	LOC704226
MmugDNA.29185.1.S1_at		MPPED1	---
MmugDNA.38525.1.S1_at		MPST	LOC695842
MmuSTS.1526.1.S1_at		MRPL45	LOC693528
MmugDNA.38071.1.S1_s_at		MRPS25	LOC703261
MmugDNA.21501.1.S1_at		MSI2	---
MmuSTS.1565.1.S1_at		MSRB	LOC711305
MmugDNA.7361.1.S1_at		MSRB3	LOC717617
MmugDNA.2006.1.S1_at		MST4	LOC710942
MmuSTS.996.1.S1_at		MTCP1	---
MmugDNA.40986.1.S1_at		MTERFD3	LOC703525
MmugDNA.41843.1.S1_at		MTIF2	LOC717042
MmugDNA.27487.1.S1_at		MULK	LOC694070
MmugDNA.35846.1.S1_at		MUS81	LOC715558
MmugDNA.23529.1.S1_at		MXD4	LOC722345
MmugDNA.43042.1.S1_at		MXD4	LOC722345
MmugDNA.37385.1.S1_at		MXI1	LOC694630
MmugDNA.623.1.S1_at		MXRA7	---
MmugDNA.42044.1.S1_at		MYADM	---
MmugDNA.26439.1.S1_at		MYCN	---
MmugDNA.22448.1.S1_at		MYEOV2	LOC698069
MmugDNA.4968.1.S1_at		MYO15B	LOC707287
MmuSTS.3226.1.S1_at		MYO9A	---
Mmu.6979.1.S1_at		NASP	NASP
MmugDNA.13269.1.S1_at		NCALD	NCALD
MmugDNA.18753.1.S1_s_at		NCE2	LOC695394 /// LOC697992
MmugDNA.37400.1.S1_at		NCE2	LOC697992
MmugDNA.37403.1.S1_s_at		NCE2	LOC695394
MmuSTS.1767.1.S1_at		NDRG3	LOC702452
MmugDNA.16240.1.S1_at		NDRG3	LOC702452
MmugDNA.29833.1.S1_at		NDUFA10	LOC697681
MmugDNA.5126.1.S1_at		NECAP2	NECAP2
MmugDNA.11634.1.S1_at		NEIL1	NEIL1
MmuSTS.1781.1.S1_at		NF1	NF1
MmugDNA.30675.1.S1_at		NF1	---
Mmu.8065.1.S1_at		NF-AT	NF-AT
MmugDNA.29468.1.S1_x_at		NF-AT	NF-AT
MmugDNA.42513.1.S1_at		NFATC3	LOC702390	x
MmugDNA.42514.1.S1_at		NFATC3	LOC702390	x
MmugDNA.34551.1.S1_at		NFIB	NFIB
MmugDNA.6340.1.S1_at		NFIC	NFIC	x
MmuSTS.356.1.S1_s_at		NFKBIA	LOC705568	x
MmugDNA.33141.1.S1_at		NIT1	LOC720272
MmugDNA.17105.1.S1_at		NIT2	LOC695195
MmugDNA.12999.1.S1_at		NKD2	LOC709500
MmugDNA.5148.1.S1_at		NLE1	---
MmugDNA.1170.1.S1_at		NLRC3	---
MmugDNA.43131.1.S1_s_at		NME3	LOC722479
MmugDNA.21756.1.S1_at		NME4	NME4
MmugDNA.33174.1.S1_at		NMT2	LOC702680	x
MmuSTS.3012.1.S1_at		NOG	---
MmugDNA.19120.1.S1_at		NOG	---
MmugDNA.770.1.S1_s_at		NONO	LOC698933
MmugDNA.16645.1.S1_at		NOXA1	LOC721516
MmugDNA.13181.1.S1_at		NPB	---
MmugDNA.37339.1.S1_at		NPM1	LOC697676 /// LOC702389 /// LOC706883	x
MmuSTS.1591.1.S1_at		NPM3	LOC712300
MmugDNA.21607.1.S1_at		NPPA	NPPA
MmuSTS.1030.1.S1_at		NR2F1	NR2F1	x
MmugDNA.42247.1.S1_at		NRBP	LOC700821
MmugDNA.19777.1.S1_s_at		NSEP1	LOC700140
MmugDNA.22868.1.S1_at		NSUN6	---
MmugDNA.34993.1.S1_at		NTAN1	LOC713121
MmugDNA.41949.1.S1_at		NTRK2	---
MmugDNA.10786.1.S1_at		NY-REN-41	LOC699208
MmugDNA.17348.1.S1_at		OAZ2	OAZ2
MmugDNA.2714.1.S1_at		OPLAH	---
MmugDNA.13731.1.S1_at		OPN1SW	---
MmuSTS.1619.1.S1_at		OPRS1	LOC700469
MmugDNA.39021.1.S1_at		OPRS1	LOC700469
MmuSTS.296.1.S1_s_at		OR10G7	LOC714975
MmugDNA.991.1.S1_at		OR4C1P	LOC708862
MmunewRS.175.1.S1_at		OR4K2	LOC701632
MmugDNA.23276.1.S1_at		ORAI2	---
MmugDNA.12799.1.S1_at		ORMDL1	ORMDL1
MmugDNA.16079.1.S1_at		OSTF1	LOC703986
MmugDNA.22313.1.S1_at		OTUD7B	---
MmugDNA.276.1.S1_at		P4HB	LOC714702	x
Mmu.3573.1.S1_at		PABPC4	PABPC4
MmugDNA.30329.1.S1_at		PABPC4	PABPC4
MmuSTS.1048.1.S1_at		PAF53	LOC716506
MmugDNA.2686.1.S1_at		PAIP2	PAIP2
MmugDNA.13759.1.S1_at		PANX2	LOC720613
MmugDNA.13661.1.S1_at		PARVB	LOC715859
MmugDNA.42269.1.S1_at		PARVB	LOC715892
MmuSTS.1099.1.S1_at		PASK	LOC711142
MmuSTS.1050.1.S1_at		PBX4	LOC721212
MmuSTS.1102.1.S1_at		PCBP4	PCBP4
MmugDNA.19078.1.S1_at		PCSK2	---
MmugDNA.27917.1.S1_at		PCSK6	---	x
MmugDNA.17985.1.S1_at		PCYOX1	---
MmugDNA.31085.1.S1_at		PCYOX1	---
MmuSTS.2020.1.S1_at		PDCD4	---
MmugDNA.18411.1.S1_at		PDCD4	LOC701340
MmugDNA.4455.1.S1_at		PDCD4	LOC701340
MmugDNA.34192.1.S1_at		PDE1A	---	x
MmugDNA.10455.1.S1_at		PDE6B	---
MmugDNA.33671.1.S1_at		PDE7A	PDE7A	x
MmugDNA.37523.1.S1_at		PDE7A	PDE7A	x
MmugDNA.965.1.S1_at		PDHA1	---
MmugDNA.17197.1.S1_at		PDLIM2	LOC708652
MmuSTS.1132.1.S1_s_at		PDZK10	LOC710334
MmugDNA.20462.1.S1_at		PECAM1	LOC718302
MmugDNA.33261.1.S1_at		PELO	LOC703456
MmugDNA.28577.1.S1_at		PET112L	---
MmugDNA.1567.1.S1_at		PFC	LOC707386
MmugDNA.1581.1.S1_s_at		PFDN5	LOC719420 /// PFDN5
MmugDNA.1596.1.S1_at		PFN2	LOC713460
MmugDNA.1601.1.S1_at		PGAM2	PGAM2
MmugDNA.1609.1.S1_at		PGD	LOC722674
MmuSTS.450.1.S1_at		PH-4	LOC708158
MmugDNA.33934.1.S1_at		PHC1	---
MmugDNA.7608.1.S1_at		PHF10	PHF10
MmuSTS.3191.1.S1_at		PHF19	LOC704050
MmugDNA.8750.1.S1_at		PHF19	LOC704050
MmugDNA.33220.1.S1_at		PHF2	LOC717585
MmugDNA.25493.1.S1_at		PICALM	LOC706003
MmugDNA.33019.1.S1_at		PICK1	PICK1
MmugDNA.16944.1.S1_at		PIK3R2	---	x
MmugDNA.42116.1.S1_at		PIK3R5	---
MmugDNA.36316.1.S1_at		PIP4K2A	---
MmugDNA.2673.1.S1_at		PIP5K2A	LOC712053
MmugDNA.16748.1.S1_at		PITPNC1	LOC718773
MmugDNA.6213.1.S1_at		PITPNC1	---
MmugDNA.22813.1.S1_at		PITPNM2	LOC703969
MmuSTS.3386.1.S1_at		PIWIL1	---
MmuSTS.2026.1.S1_at		PKIG	LOC712474
MmuSTS.2058.1.S1_at		PLCB2	PLCB2	x
MmuSTS.3223.1.S1_at		PLD3	LOC701083
Mmu.7445.1.S1_at		PLK2	PLK2
MmugDNA.11470.1.S1_at		PLK2	PLK2
MmugDNA.11470.1.S1_s_at		PLK2	PLK2
MmugDNA.5580.1.S1_s_at		PLK2	PLK2
MmugDNA.13733.1.S1_at		PLN	LOC694850 /// LOC711106
MmugDNA.11759.1.S1_at		PNMA1	PNMA1
MmugDNA.28703.1.S1_at		POLDIP2	---
MmugDNA.2975.1.S1_at		POLE2	LOC707526
MmugDNA.2874.1.S1_at		POLG2	LOC720356
MmugDNA.32736.1.S1_at		POLI	---
MmuSTS.2268.1.S1_at		POLR2C	LOC696895
MmugDNA.39312.1.S1_at		POLR2I	LOC712412
MmugDNA.21347.1.S1_s_at		POLR2J	LOC719857
MmugDNA.27337.1.S1_at		POLR3GL	LOC698563
MmugDNA.1732.1.S1_at		POLRMT	---
MmugDNA.42137.1.S1_at		POP4	---
MmugDNA.3058.1.S1_at		POU3F1	---
MmugDNA.43098.1.S1_at		PPFIBP2	PPFIBP2
MmugDNA.23509.1.S1_at		PPM1A	LOC702987
MmugDNA.31141.1.S1_at		PPM1H	---
MmugDNA.21436.1.S1_at		PPOX	PPOX
MmuSTS.3666.1.S1_at		PPP1R13B	LOC700432
MmugDNA.40664.1.S1_at		PPP1R14B	---
MmuSTS.2394.1.S1_at		PPP2R5A	LOC716313
Mmu.10433.1.S1_at		PRDX2	PRDX2
MmugDNA.15781.1.S1_at		PREX1	PREX1
MmugDNA.15782.1.S1_at		PREX1	PREX1
MmugDNA.21654.1.S1_at		PRKAB1	PRKAB1
MmugDNA.11143.1.S1_at		PRKACB	PRKACB
MmugDNA.21559.1.S1_at		PRKACB	PRKACB
Mmu.915.1.S1_at		PRKAR1A	PRKAR1A
MmugDNA.5430.1.S1_at		PRKAR1A	PRKAR1A
MmugDNA.4806.1.S1_at		PRKAR1B	---
MmugDNA.25849.1.S1_at		PRKAR2A	---
MmugDNA.21588.1.S1_at		PRKCB	PRKCB
MmugDNA.5057.1.S1_s_at		PRKCSH	PRKCSH
MmugDNA.31524.1.S1_at		PRKRA	LOC703063
MmugDNA.16533.1.S1_at		PRMT2	---
MmugDNA.8060.1.S1_at		PRO1580	LOC697611
MmugDNA.14896.1.S1_at		PRO2730	LOC697708
MmugDNA.2431.1.S1_at		PRPF6	PRPF6
MmugDNA.22241.1.S1_at		PRPSAP1	PRPSAP1
MmugDNA.7379.1.S1_at		PRPSAP1	PRPSAP1
MmugDNA.3176.1.S1_at		PRRT2	LOC706839 /// LOC709072
MmugDNA.27381.1.S1_at		PSCD2	LOC718682
MmugDNA.12464.1.S1_at		PSD4	---
MmugDNA.10197.1.S1_at		PSTPIP1	LOC708327
MmugDNA.18194.1.S1_at		PTBP1	PTBP1
MmugDNA.25820.1.S1_at		PTGER1	---
MmugDNA.2895.1.S1_at		PTK9L	LOC697961
MmugDNA.16431.1.S1_at		PTOV1	LOC719449
MmugDNA.25494.1.S1_at		PTPLB	LOC715374
MmunewRS.410.1.S1_at		PTPN7	---
MmugDNA.8613.1.S1_at		PXK	LOC706454
MmugDNA.7703.1.S1_s_at		PYCR2	LOC699808
MmugDNA.18665.1.S1_at		QARS	LOC696591
MmugDNA.8221.1.S1_at		RAB11FIP4	LOC703212
MmuSTS.2337.1.S1_at		RAB24	RAB24
MmugDNA.16370.1.S1_at		RAB37	RAB37
MmuSTS.3080.1.S1_at		RAB40C	LOC722336
MmugDNA.5283.1.S1_at		RAB4A	LOC694288
MmugDNA.41001.1.S1_at		RAB6IP1	LOC707945
MmuSTS.3084.1.S1_at		RAB7	LOC707280
MmugDNA.37993.1.S1_s_at		RAB8B	RAB8B
MmugDNA.2698.1.S1_at		RALB	RALB
MmugDNA.14162.1.S1_at		RALBP1	RALBP1
MmugDNA.14162.1.S1_s_at		RALBP1	RALBP1
MmugDNA.11255.1.S1_at		RALGDS	RALGDS
MmugDNA.5051.1.S1_s_at		RAM2	LOC711948
MmugDNA.34806.1.S1_at		RANBP5	LOC697448
MmugDNA.39515.1.S1_at		RAP2A	---
MmuSTS.4253.1.S1_at		RARG	RARG
MmugDNA.3195.1.S1_at		RARSL	LOC699240
MmugDNA.35058.1.S1_at		RASA3	LOC698964
MmugDNA.4090.1.S1_at		RASEF	LOC708296
MmugDNA.38867.1.S1_at		RASGEF1A	---
MmugDNA.8107.1.S1_at		RASGEF1A	---
MmugDNA.43254.1.S1_at		RASGRP1	LOC703838
MmugDNA.30595.1.S1_at		RASGRP2	LOC722044
MmugDNA.32994.1.S1_at		RASGRP2	LOC722044
MmugDNA.26219.1.S1_at		RASL11B	LOC701397
MmugDNA.31529.1.S1_at		RASSF1	LOC702385
MmugDNA.33966.1.S1_s_at		RASSF2	RASSF2
MmugDNA.35067.1.S1_at		RASSF3	LOC705601
MmugDNA.25717.1.S1_s_at		RBL2	RBL2
MmugDNA.36051.1.S1_at		RCAN3	---
MmuSTS.3562.1.S1_at		RCBTB2	---
MmugDNA.29781.1.S1_at		RCC1	RCC1
MmugDNA.24413.1.S1_at		RCN2	RCN2
MmuSTS.2346.1.S1_s_at		REA	LOC714693
MmugDNA.29250.1.S1_at		REEP5	---
MmugDNA.17494.1.S1_at		RELL1	---
MmugDNA.28742.1.S1_at		RETSAT	---
MmuSTS.3238.1.S1_at		RFTN1	---
MmugDNA.19191.1.S1_at		RFX2	---
MmugDNA.12524.1.S1_at		RGC32	LOC698962
MmugDNA.13329.1.S1_at		RGL2	LOC718198
MmuSTS.3919.1.S1_s_at		RGS10	LOC703125
MmugDNA.12129.1.S1_at		RGS14	LOC699625
MmugDNA.25071.1.S1_at		RHBDL1	RHBDL1
MmugDNA.38499.1.S1_at		RHOF	---
MmugDNA.23122.1.S1_at		RKHD2	LOC702158
MmugDNA.25143.1.S1_at		RNASE4	RNASE4
MmugDNA.13960.1.S1_at		RNF125	---
MmuSTS.3920.1.S1_at		RNPEP	RNPEP
MmuSTS.2123.1.S1_at		ROM1	ROM1
MmugDNA.16902.1.S1_at		RP6-213H19.1	---
MmugDNA.6388.1.S1_at		RPL13A	LOC702871
MmugDNA.31525.1.S1_s_at		RPL15	LOC701255 /// LOC716888
MmugDNA.38137.1.S1_at		RPL18A	LOC717246
MmugDNA.25770.1.S1_at		RPL19	LOC695340
MmugDNA.15849.1.S1_s_at		RPL22	LOC703050
MmugDNA.31904.1.S1_x_at		RPL22	LOC703794
MmugDNA.621.1.S1_at		RPL35	---
MmugDNA.36405.1.S1_at		RPL36A	LOC708644
MmugDNA.36405.1.S1_s_at		RPL36A	LOC693645 /// LOC697606 /// LOC703365 /// LOC708174 /// LOC708644 /// LOC709650 /// LOC713497
MmugDNA.30798.1.S1_s_at		RPL4	LOC693472
MmugDNA.25868.1.S1_at		RPL5	LOC706896 /// LOC707117
MmugDNA.406.1.S1_s_at		RPL5	LOC705677 /// LOC705979 /// LOC706896 /// LOC707117 /// LOC708079 /// LOC713574
MmugDNA.25869.1.S1_at		RPL6	LOC693287 /// LOC694490 /// LOC695743 /// LOC696151 /// LOC702116 /// LOC704345 /// LOC712133 /// LOC712820
MmugDNA.25900.1.S1_at		RPL8	LOC714280
MmugDNA.26506.1.S1_at		RPS27A	LOC697620
MmugDNA.22733.1.S1_at		RPS6KA2	LOC713051
MmugDNA.9129.1.S1_at		RPS6KA2	LOC713051
MmugDNA.553.1.S1_at		RPUSD3	LOC700349
MmugDNA.16927.1.S1_at		RRAS2	LOC699700
MmugDNA.16390.1.S1_at		RTN1	RTN1
MmugDNA.21444.1.S1_at		RUTBC3	LOC709441
MmugDNA.25551.1.S1_at		RYR3	---
MmuSTS.1770.1.S1_at		S100A10	S100A10
MmuSTS.2359.1.S1_at		S100A11	LOC717324
MmugDNA.27769.1.S1_at		SAMD1	LOC717620
MmugDNA.36489.1.S1_at		SAT2	LOC716044
MmugDNA.34553.1.S1_at		SCARA3	LOC718263
MmugDNA.34693.1.S1_at		SCARB1	---
MmugDNA.124.1.S1_at		SCARNA15	---
MmugDNA.22000.1.S1_at		SCML4	---
MmugDNA.39706.1.S1_at		SCML4	LOC698735
MmuSTS.2370.1.S1_at		SCNN1B	SCNN1B
MmugDNA.34029.1.S1_at		SCRN1	SCRN1
MmugDNA.25881.1.S1_at		SDCCAG3	LOC721750
MmugDNA.31902.1.S1_at		SEC63	---
MmuSTS.3252.1.S1_at		SELPLG	LOC706046
Mmu.7856.1.S1_at		SEMA4B	SEMA4B
MmugDNA.41994.1.S1_at		SEMA4B	SEMA4B
MmugDNA.20831.1.S1_s_at		SEN54L	LOC702604
MmugDNA.21408.1.S1_at		SEN54L	LOC702604
MmugDNA.911.1.S1_at		SEN54L	LOC702604
MmugDNA.21339.1.S1_at		SERPINB9	---
MmugDNA.33497.1.S1_at		SERPINB9	SERPINB9
MmugDNA.2046.1.S1_s_at		SESN3	LOC718525
MmugDNA.15984.1.S1_at		SETD8	SETD8
MmugDNA.18491.1.S1_s_at		SEZ6L	SEZ6L
MmugDNA.38322.1.S1_at		SF3B1	LOC703455
MmuSTS.3294.1.S1_at		SFRP5	LOC707738
MmugDNA.39453.1.S1_s_at		SFRS1	LOC709214 /// LOC713776
MmugDNA.23219.1.S1_at		SFXN3	---
MmugDNA.23219.1.S1_s_at		SFXN3	---
MmugDNA.11674.1.S1_at		SGMS1	---
MmugDNA.25157.1.S1_at		SGPL1	LOC716245
MmugDNA.25157.1.S1_s_at		SGPL1	LOC716245
MmugDNA.28005.1.S1_at		SGSH	SGSH
MmugDNA.16363.1.S1_at		SH3GLB2	SH3GLB2
MmugDNA.40305.1.S1_at		SH3KBP1	LOC694764
MmugDNA.20315.1.S1_at		SIAH3	---
MmugDNA.37517.1.S1_at		SIDT2	LOC696884
MmugDNA.28121.1.S1_at		SKAP1	---
MmugDNA.40719.1.S1_at		SLC10A3	SLC10A3
MmugDNA.13507.1.S1_at		SLC12A6	---
MmugDNA.17682.1.S1_at		SLC14A1	LOC695193
MmugDNA.32201.1.S1_at		SLC14A1	---
MmugDNA.6116.1.S1_at		SLC16A5	LOC700708
MmugDNA.33644.1.S1_at		SLC24A6	---
MmugDNA.3661.1.S1_at		SLC25A26	LOC697960
MmuSTS.224.1.S1_at		SLC25A27	SLC25A27
Mmu.6016.1.S1_at		SLC25A6	SLC25A6
MmuSTS.3854.1.S1_at		SLC25A6	SLC25A6
MmuSTS.2803.1.S1_at		SLC35E2	---
MmugDNA.10864.1.S1_s_at		SLC39A13	LOC713420
MmuSTS.1088.1.S1_at		SLC43A1	LOC706053
MmugDNA.2027.1.S1_at		SLC5A2	SLC5A2
MmugDNA.42339.1.S1_at		SLC6A19	---
MmuSTS.3878.1.S1_at		SLC6A8	LOC695147
MmugDNA.20525.1.S1_at		SMAD2	SMAD2	x
MmugDNA.33215.1.S1_at		SMAD2	---	x
MmugDNA.6744.1.S1_at		SMAGP	LOC694774
MmugDNA.20417.1.S1_s_at		SMARCE1	LOC701310
MmugDNA.1319.1.S1_at		SMPD1	SMPD1	x
MmuSTS.2848.1.S1_at		SMPD2	SMPD2	x
MmuSTS.4041.1.S1_at		SMYD2	SMYD2
MmugDNA.11276.1.S1_at		SNX1	---
MmugDNA.35035.1.S1_at		SNX30	---
MmugDNA.17681.1.S1_at		SOC	LOC719826
MmugDNA.41979.1.S1_at		SORL1	LOC696649
MmugDNA.28088.1.S1_at		SPIN3	LOC705378
MmugDNA.26693.1.S1_at		SPINT2	LOC714755
MmugDNA.28315.1.S1_at		SPOCK2	LOC707062
MmugDNA.30999.1.S1_at		SPPL2B	LOC710493
MmugDNA.37285.1.S1_at		Sprn	LOC719884
MmugDNA.6208.1.S1_at		SREBF2	LOC712307	x
MmugDNA.42064.1.S1_at		SSB3	LOC722489
MmugDNA.19729.1.S1_at		SSBP2	LOC703367 /// ZDHHC4
MmugDNA.38341.1.S1_at		SSH1	LOC707809
MmugDNA.30352.1.S1_at		SSR2	LOC719383
MmugDNA.26330.1.S1_at		STAT1	STAT1	x
MmugDNA.3203.1.S1_at		STC1	STC1
MmugDNA.14058.1.S1_at		STK10	---
MmuSTS.2866.1.S1_at		STMN1	LOC714145
MmugDNA.17567.1.S1_at		STMN3	LOC719538
MmugDNA.23461.1.S1_at		STRBP	LOC695402
MmugDNA.2804.1.S1_at		STX10	STX10
MmugDNA.4948.1.S1_at		STX2	---
MmugDNA.1211.1.S1_s_at		STXBP3	STXBP3
MmugDNA.1211.1.S1_x_at		STXBP3	STXBP3
MmugDNA.7041.1.S1_at		SULT1A3	LOC723292 /// SULT1A1
MmugDNA.8070.1.S1_at		SUSD1	LOC707656
MmugDNA.24916.1.S1_at		SVOPL	LOC710319
MmugDNA.5927.1.S1_at		SYN1	---
MmugDNA.24520.1.S1_at		SYN2	LOC695412
MmuSTS.4083.1.S1_at		SYNGR3	---
MmugDNA.14256.1.S1_at		SYPL1	SYPL1
MmugDNA.37188.1.S1_at		SYTL1	SYTL1
MmugDNA.388.1.S1_at		SAAL1	LOC695747
MmugDNA.40218.1.S1_at		TAF1	TAF1	x
MmugDNA.28917.1.S1_at		TAGAP	LOC701690
MmugDNA.22158.1.S1_at		TAGLN2	LOC719527
MmugDNA.4313.1.S1_at		TAGLN2	LOC719527
MmugDNA.16705.1.S1_at		TBC1D10	LOC715407
MmugDNA.16705.1.S1_s_at		TBC1D10	LOC715407
MmuSTS.4096.1.S1_at		TBL1X	TBL1X
MmugDNA.14844.1.S1_at		TBR1	TBR1
MmugDNA.35554.1.S1_s_at		TBXA2R	LOC721732
MmugDNA.4368.1.S1_s_at		TCEA2	TCEA2	x
MmuSTS.2876.1.S1_at		TCEB2	LOC700034	x
MmugDNA.40627.1.S1_s_at		TCF7	LOC710234
Mmu.11164.1.S1_at		TCR	LOC708792
Mmu.11416.1.S1_at		TCR	LOC701627
Mmu.14551.1.S1_at		TCR	LOC709284
Mmu.3696.1.S1_at		TCR	LOC709142 /// LOC710183
MmugDNA.10905.1.S1_at		TCTN1	---
Mmu.9543.1.S1_at		TES	TES
MmugDNA.10140.1.S1_at		TES	TES
MmugDNA.31556.1.S1_at		TES	---
MmuSTS.816.1.S1_at		TESK1	LOC697206
MmugDNA.43251.1.S1_at		TEX261	LOC703863
MmugDNA.28977.1.S1_at		TFCP2	LOC700280	x
MmuSTS.4101.1.S1_at		TGFBRAP1	LOC713102
MmugDNA.13454.1.S1_at		TGIF	LOC713968
MmugDNA.10316.1.S1_s_at		THAP4	THAP4
MmugDNA.30687.1.S1_at		THRAP5	LOC721141
MmugDNA.38418.1.S1_at		THY28	LOC700413
MmuSTS.1187.1.S1_at		TIAM1	---
MmugDNA.20387.1.S1_at		TIAM1	---
MmugDNA.12595.1.S1_at		TINP1	TINP1
MmugDNA.10797.1.S1_at		TK2	---
MmugDNA.25861.1.S1_at		TK2	---
MmugDNA.37190.1.S1_at		TKT	---
MmugDNA.20927.1.S1_at		TLE3	LOC698046
MmugDNA.20928.1.S1_at		TLE3	LOC698046
MmugDNA.38541.1.S1_at		TLK1	---
MmugDNA.273.1.S1_at		TLR7	TLR7
MmuSTS.4115.1.S1_s_at		TM7SF2	TM7SF2
MmugDNA.16874.1.S1_s_at		TM7SF2	TM7SF2
MmugDNA.5766.1.S1_at		TM7SF3	TM7SF3
MmugDNA.18567.1.S1_at		TMEM25	LOC700466
MmugDNA.7106.1.S1_at		TMEM25	LOC700466
MmugDNA.24103.1.S1_at		TMEM38A	---
MmunewRS.72.1.S1_at		TMEM38A	LOC719600
MmugDNA.37735.1.S1_at		TMEM43	LOC700689
MmugDNA.37737.1.S1_at		TMEM43	LOC700689
MmuSTS.1318.1.S1_at		TMEM59	TMEM59
MmugDNA.6228.1.S1_at		TMEM59	TMEM59
MmugDNA.9022.1.S1_at		TMEM8	TMEM8
Mmu.235.1.S1_at		TNFAIP3	TNFAIP3
MmugDNA.40138.1.S1_at		TNFAIP3	TNFAIP3
MmuSTS.4606.1.S1_at		TNFRSF10A	TNFRSF10A	x
MmugDNA.30018.1.S1_at		TNFRSF10A	---	x
MmugDNA.10013.1.S1_s_at		TNFRSF25	TNFRSF25
MmugDNA.28838.1.S1_at		TNFRSF25	TNFRSF25
MmugDNA.5862.1.S1_s_at		TNFRSF25	TNFRSF25
MmugDNA.14737.1.S1_at		TNIK	TNIK
MmugDNA.24971.1.S1_at		TNKS2	LOC698050
MmugDNA.18444.1.S1_at		TOPORS	LOC703827
MmugDNA.37394.1.S1_at		TOSO	LOC694287
MmugDNA.40060.1.S1_s_at		TOSO	LOC694287
MmugDNA.17608.1.S1_at		TP53I13	LOC716918
MmugDNA.28641.1.S1_at		TPCN1	LOC712964
MmugDNA.38486.1.S1_at		TPCN2	---
Mmu.7032.1.S1_s_at		TPI1	TPI1
MmugDNA.1821.1.S1_s_at		TPM1	LOC705236	x
MmugDNA.40385.1.S1_at		TPP2	TPP2
MmugDNA.14005.1.S1_at		TRA@	LOC710276
MmugDNA.19732.1.S1_s_at		TRA@	LOC710951
MmugDNA.43170.1.S1_at		TRA@	LOC710720
MmugDNA.5799.1.S1_at		TRA@	LOC709909
MmugDNA.23805.1.S1_at		TRA1	LOC701204
MmugDNA.3596.1.S1_at		TREH	TREH
MmuSTS.4716.1.S1_at		TRIM41	LOC708426
MmugDNA.22545.1.S1_at		TRIM8	---
MmugDNA.15725.1.S1_at		TSEN34	TSEN34
MmugDNA.39942.1.S1_at		TSPAN32	TSPAN32
MmugDNA.8574.1.S1_at		TSPAN32	TSPAN32
Mmu.3298.1.S1_at		TTC3	TTC3
MmugDNA.10062.1.S1_at		TTC3	TTC3
MmugDNA.39787.1.S1_at		TTC7A	TTC7A
MmugDNA.27578.1.S1_at		TTL	LOC699075
MmugDNA.20612.1.S1_at		TTYH3	LOC714069
MmugDNA.35297.1.S1_at		TUBB2A	TUBB2A	x
MmugDNA.19348.1.S1_at		TULP1	---
MmugDNA.7322.1.S1_at		TULP2	LOC722598
MmugDNA.35789.1.S1_s_at		TUSC2	LOC701466
MmugDNA.15625.1.S1_at		TUSC4	TUSC4
MmugDNA.6666.1.S1_at		TUSC4	TUSC4
MmugDNA.7339.1.S1_at		TXK	TXK
MmugDNA.38041.1.S1_at		TXNDC13	TXNDC13
MmugDNA.2427.1.S1_at		TXNDC5	LOC705385
MmuSTS.4461.1.S1_at		UBADC1	LOC711250
MmuSTS.1672.1.S1_at		UBASH3A	LOC722456
MmuSTS.4687.1.S1_at		UBE2D2	LOC694667
MmugDNA.4956.1.S1_at		UBE2D2	LOC694667
MmugDNA.7410.1.S1_at		UBE2D2	---
MmugDNA.39037.1.S1_s_at		UBTF	LOC696613
MmugDNA.36695.1.S1_at		UBXD1	LOC715070
MmugDNA.36695.1.S1_s_at		UBXD1	LOC715070
MmugDNA.41137.1.S1_at		ULK2	ULK2
MmugDNA.7508.1.S1_s_at		ULK3	---
MmugDNA.34471.1.S1_s_at		UNC84A	LOC708786
MmugDNA.15044.1.S1_s_at		USH1C	---
MmugDNA.11755.1.S1_s_at		USP21	USP21
MmugDNA.40342.1.S1_at		USP22	USP22
MmugDNA.35140.1.S1_at		UXS1	LOC718456
MmuSTS.1014.1.S1_at		VAPB	---
MmugDNA.37361.1.S1_at		VKORC1L1	LOC697591
MmugDNA.1497.1.S1_at		VPS13A	LOC705323
MmugDNA.5762.1.S1_at		VPS25	---
MmugDNA.3853.1.S1_at		VSIG1	---
MmugDNA.4295.1.S1_at		VSIG1	LOC703739
MmugDNA.4184.1.S1_at		VTI1B	LOC713739
MmugDNA.20570.1.S1_at		WBP1	LOC709202
MmugDNA.4510.1.S1_at		WDFY2	LOC708929
MmugDNA.18878.1.S1_at		WDR19	LOC698866
MmugDNA.19807.1.S1_at		WDR34	---
MmugDNA.16095.1.S1_at		WDR42A	LOC719645
MmugDNA.18200.1.S1_at		WDR42A	LOC719645
MmugDNA.39953.1.S1_at		WDR42A	LOC719645
MmugDNA.15305.1.S1_at		WDR54	LOC708605
MmugDNA.211.1.S1_at		WIPF2	---
MmugDNA.14664.1.S1_at		WIPI-2	LOC702966
MmugDNA.8439.1.S1_at		WIPI-2	LOC702966
MmuSTS.4706.1.S1_at		XPA	XPA
MmugDNA.29050.1.S1_at		XPNPEP3	---
MmugDNA.36446.1.S1_s_at		XPO7	XPO7
MmuSTS.2592.1.S1_at		YPEL1	---
MmugDNA.37428.1.S1_at		YPEL1	LOC702037
MmugDNA.13498.1.S1_at		YPEL2	---
MmugDNA.28142.1.S1_at		YPEL2	---
MmugDNA.4026.1.S1_s_at		YPEL3	LOC708740
MmugDNA.14925.1.S1_at		YPEL4	LOC696002
MmuSTS.4709.1.S1_s_at		YWHAB	LOC696978	x
MmuSTS.4711.1.S1_at		YWHAH	YWHAH	x
MmuSTS.4712.1.S1_at		YWHAQ	YWHAQ	x
MmugDNA.3270.1.S1_at		YY1	---	x
MmugDNA.29380.1.S1_at		ZBED5	LOC705269
MmugDNA.8982.1.S1_at		ZFP161	LOC693414
MmuSTS.1396.1.S1_s_at		ZMYND11	ZMYND11
MmugDNA.30656.1.S1_at		ZMYND11	---
MmugDNA.35138.1.S1_at		ZNF154	---
MmuSTS.4773.1.S1_at		ZNF212	LOC709419
MmugDNA.27548.1.S1_s_at		ZNF395	LOC713700
MmugDNA.2884.1.S1_at		ZNF395	LOC713700
MmugDNA.29954.1.S1_at		ZNF48	---
MmugDNA.31785.1.S1_at		ZNF512	LOC702324
MmugDNA.38119.1.S1_s_at		ZNF706	LOC709103
MmugDNA.25042.1.S1_at		ZNF75	LOC709436
MmugDNA.31285.1.S1_at		ZNF827	LOC706018
MmugDNA.34436.1.S1_at		ZNF827	---
MmuSTS.3359.1.S1_at		ZNFN1A4	LOC711244
MmugDNA.23854.1.S1_at		ZZANK1	LOC708438
MmugDNA.34761.1.S1_at		AAAS	LOC699771
Mmu.11000.1.S1_at			---
Mmu.16385.1.S1_a_at			---
Mmu.1819.1.S1_at			---
Mmu.2442.1.S1_at			---
Mmu.2594.1.S1_at			---
Mmu.3073.1.S1_x_at			---
Mmu.3117.1.S1_at			---
Mmu.3274.1.S1_at			---
Mmu.3395.1.S1_at			---
Mmu.6048.1.S1_s_at			---
Mmu.6048.2.S1_at			---
Mmu.6788.1.S1_at			---
Mmu.6867.3.S1_s_at			---
Mmu.7458.1.S1_at			---
Mmu.7746.1.S1_at			---
Mmu.799.1.S1_at			---
Mmu.9501.1.S1_at			---
MmuAffx.2168.1.S1_x_at			---
MmuMitochon.10.1.S1_s_at			---
MmugDNA.10465.1.S1_at			---
MmugDNA.10658.1.S1_at			---
MmugDNA.10813.1.S1_at			---
MmugDNA.11518.1.S1_at			---
MmugDNA.11518.1.S1_s_at			---
MmugDNA.13898.1.S1_at			---
MmugDNA.1393.1.S1_at			---
MmugDNA.15874.1.S1_at			---
MmugDNA.17012.1.S1_at			---
MmugDNA.18314.1.S1_at			---
MmugDNA.19206.1.S1_at			---
MmugDNA.2061.1.S1_at			---
MmugDNA.21196.1.S1_at			---
MmugDNA.22496.1.S1_at			---
MmugDNA.22670.1.S1_at			---
MmugDNA.23818.1.S1_at			---
MmugDNA.24493.1.S1_at			---
MmugDNA.24840.1.S1_at			---
MmugDNA.25545.1.S1_at			---
MmugDNA.25806.1.S1_at			---
MmugDNA.26656.1.S1_at			---
MmugDNA.27500.1.S1_at			---
MmugDNA.27751.1.S1_at			---
MmugDNA.28012.1.S1_at			---
MmugDNA.28094.1.S1_at			---
MmugDNA.29745.1.S1_at			---
MmugDNA.31975.1.S1_at			---
MmugDNA.32360.1.S1_at			---
MmugDNA.32696.1.S1_at			---
MmugDNA.32911.1.S1_at			---
MmugDNA.33453.1.S1_at			---
MmugDNA.33742.1.S1_at			---
MmugDNA.34379.1.S1_at			---
MmugDNA.34541.1.S1_at			---
MmugDNA.3455.1.S1_at			---
MmugDNA.34585.1.S1_at			---
MmugDNA.35158.1.S1_at			---
MmugDNA.35474.1.S1_at			---
MmugDNA.35596.1.S1_at			---
MmugDNA.35981.1.S1_at			---
MmugDNA.36805.1.S1_at			---
MmugDNA.39191.1.S1_at			---
MmugDNA.40777.1.S1_at			---
MmugDNA.40777.1.S1_x_at			---
MmugDNA.41964.1.S1_at			---
MmugDNA.41985.1.S1_at			---
MmugDNA.42110.1.S1_at			---
MmugDNA.42700.1.S1_at			---
MmugDNA.43066.1.S1_at			---
MmugDNA.769.1.S1_x_at			---
MmugDNA.8068.1.S1_at			---
MmugDNA.8369.1.S1_at			---
MmugDNA.9800.1.S1_at			---
MmunewRS.605.1.S1_at			---
MmunewRS.720.1.S1_at			---
NC-004455.CDS8.S1_at	nef		---
