# Supplementary material for: The Simian Immunodeficiency Virus Targets Central Cell Cycle Functions through Transcriptional Repression In vivo
Source: PLoS One. 2011 Oct 17;6(10):e25684. doi: 10.1371/journal.pone.0025684 (PMC3197176; doi:10.1371/journal.pone.0025684)
Supplement: Table S2 — Targeted changes following SIV infection. An F-test at a false discovery rate of 0.05 and blocking for any bias from individual differences associated to animal, population and day produced a list of 113 genes associated to transcriptional changes occurring in the CD4+ central memory target subset and not in the non-targeted subsets. Tab 1 shows 35 upregulated genes and Tab 2 shows 78 downregulated genes. Tab 1 columns are “Probeset ID”; “Figure annotation” (refers to relevant annotation); “Gene symbol (inferred)” (see Material and Methods for details). Tab 2 columns also include “Cell cycle” (refers to role in cell cycle, where “+” indicates role in cell cycle and “?” indicated possible role in cell cycle). (XLS) [file pone.0025684.s004.xls]

## Sheet: Targeted up 35
Probeset.ID	Figure annotation	Gene Symbol
AY588945.CDS6.S1_at	tat protein
AY588945.CDS7.S1_s_at	rev protein
AY588945.CDS8.S1_at	env protein
AY588945.CDS9.S1_s_at	nef protein
Mmu.6730.1.S1_at	PLAC8	PLAC8
MmuSTS.1345.1.S1_at	GHITM	GHITM
MmuSTS.1537.1.S1_at	LHFPL2	LHFPL2
MmuSTS.2130.1.S1_s_at	S100A9	S100A9
MmuSTS.3800.1.S1_at	SCARB2	SCARB2
MmuSTS.645.1.S1_at	CMT4B2	CMT4B2
MmuSTS.869.1.S1_at	DYSF	DYSF
MmugDNA.10434.1.S1_at	FAM46A	FAM46A
MmugDNA.14619.1.S1_at	TCF7L2	TCF7L2
MmugDNA.14620.1.S1_at	TCF7L2	TCF7L2
MmugDNA.14967.1.S1_at	TPRT	TPRT
MmugDNA.17376.1.S1_at	S100A8	S100A8
MmugDNA.18159.1.S1_at	BMPR2	BMPR2
MmugDNA.18432.1.S1_at	IDO1	IDO1
MmugDNA.21666.1.S1_at	HCG 2024094
MmugDNA.22699.1.S1_at	LOC650095	LOC650095
MmugDNA.25058.1.S1_at	HIST1H2BD	HIST1H2BD
MmugDNA.28587.1.S1_at	"MS4A2"
MmugDNA.29993.1.S1_s_at	FCGR2B	FCGR2B
MmugDNA.31966.1.S1_at	FLJ22662	FLJ22662
MmugDNA.32362.1.S1_at	MAFB	MAFB
MmugDNA.39471.1.S1_s_at	TCF7L2	TCF7L2
MmugDNA.3971.1.S1_at	ZNF300	ZNF300
MmugDNA.41728.1.S1_at	MNDA	MNDA
MmugDNA.6142.1.S1_at	MPEG1	MPEG1
MmugDNA.7038.1.S1_at	FCGR3B	FCGR3B
MmugDNA.7232.1.S1_at	HIST1H2AC	HIST1H2AC
MmugDNA.7359.1.S1_s_at	TYROBP	TYROBP
MmugDNA.7797.1.S1_at	FCN1	FCN1
MmugDNA.7839.1.S1_at	TAF7	TAF7
MmugDNA.8321.1.S1_at	MARCKS	MARCKS

## Sheet: Targeted down 78
Probeset.ID	Figure annotation	Gene Symbol	Cell cycle
MmugDNA.16671.1.S1_at	ABCA2	ABCA2
MmugDNA.11432.1.S1_at	ADAM12	ADAM12
MmugDNA.16202.1.S1_at	ASB2	ASB2
MmugDNA.24426.1.S1_at	ATP2B4	ATP2B4
MmugDNA.34791.1.S1_at	ACOT7	BACH
MmugDNA.2320.1.S1_at	CENPN	BM039	+
MmugDNA.31723.1.S1_at	BSPRY	BSPRY
MmugDNA.35844.1.S1_at	C10orf57	C10orf57
MmugDNA.27586.1.S1_at	C12orf75	C12orf75
MmugDNA.4114.1.S1_at	C20orf3	C20orf3
MmugDNA.19768.1.S1_at	CENPM	C22orf18	+
MmugDNA.28889.1.S1_at	C6orf105	C6orf105
MmugDNA.27139.1.S1_at	C6orf129	C6orf129
MmugDNA.40742.1.S1_at	CCNB2	CCNB2	+
MmugDNA.4085.1.S1_at	CCNE1	CCNE1	+
MmugDNA.14959.1.S1_at	CDC2	CDC2	+
MmugDNA.18794.1.S1_at	CDC20	CDC20	+
MmugDNA.4124.1.S1_at	CDCA5	CDCA5	+
MmugDNA.7866.1.S1_at	CDT1	CDT1	+
MmugDNA.5873.1.S1_at	CEP55	CEP55	+
MmugDNA.13821.1.S1_s_at	CES1	CES1
MmugDNA.15754.1.S1_at	CHEK1	CHEK1	+
MmugDNA.14075.1.S1_at	BUB1B	CLIP1	+
MmuSTS.1203.1.S1_at	COL15A1	COL15A1
MmugDNA.32321.1.S1_at	COMTD1	COMTD1
MmuSTS.1227.1.S1_at	COPZ1	COPZ1
MmugDNA.165.1.S1_at	CR1	CR1
MmugDNA.217.1.S1_at	CR1	CR1
MmugDNA.7815.1.S1_at	GALE	GALE
MmugDNA.14534.1.S1_s_at	GGT1	GGT1
MmuSTS.4835.1.S1_at	GLUD1	GLUD1
MmugDNA.40350.1.S1_s_at	GLUD1	GLUD1
MmugDNA.33726.1.S1_at	GPR157	GPR157
MmugDNA.32702.1.S1_at	GPR68	GPR68
MmugDNA.13933.1.S1_at	HOPX	HOP
MmugDNA.31106.1.S1_at	AGFG2	HRBL
MmugDNA.6107.1.S1_at	JAZF1	JAZF1
MmugDNA.33823.1.S1_s_at	KIAA0101	KIAA0101	+
MmugDNA.42106.1.S1_at	SIK3	KIAA0999	?
MmugDNA.3551.1.S1_at	KIAA1324	KIAA1324
MmugDNA.3555.1.S1_at	KIAA1324	KIAA1324
MmugDNA.7576.1.S1_at	KIF24	KIF24	?
MmugDNA.41335.1.S1_at	LOC285628	LOC285628
MmugDNA.9405.1.S1_at	LOC338620	LOC338620
Mmu.16400.1.S1_at	HNRPLL	LOC710841
Mmu.8073.1.S1_at	C1orf21	LOC714584
MmugDNA.21103.1.S1_at	KIAA1529	LOC715961
MmugDNA.10116.1.S1_at	STRA13	LOC719290	+
MmuSTS.1472.1.S1_at	MAP7	MAP7	?
MmugDNA.11043.1.S1_at	MAP7	MAP7	?
MmugDNA.32729.1.S1_at	MKI67	MKI67	+
MmugDNA.41825.1.S1_at	NCR3	NCR3
MmugDNA.38956.1.S1_at	NUSAP1	NUSAP1	+
MmugDNA.6878.1.S1_at	OSBPL7	OSBPL7
MmugDNA.8750.1.S1_at	PHF19	PHF19	?
MmugDNA.1433.1.S1_s_at	PPP1R14B	PPP1R14B
MmugDNA.31059.1.S1_s_at	PTTG1	PTTG1	+
MmuSTS.2071.1.S1_at	RAD54L	RAD54L	+
MmuSTS.3275.1.S1_at	RRM2	RRM2	+
MmugDNA.31369.1.S1_at	RRM2	RRM2	+
MmuSTS.1955.1.S1_at	RTN4	RTN4
MmugDNA.10206.1.S1_at	SERP2	SERP2
MmugDNA.30433.1.S1_at	SHCBP1	SHCBP1
MmugDNA.18486.1.S1_s_at	SPINK2	SPINK2
MmugDNA.35862.1.S1_at	TBC1D10A	TBC1D10
MmugDNA.5766.1.S1_at	TM7SF3	TM7SF3
MmuSTS.4669.1.S1_at	TNFSF15	TNFSF15
MmugDNA.12273.1.S1_at	TOP2A	TOP2A	+
MmugDNA.12277.1.S1_at	TOP2A	TOP2A	+
MmugDNA.8897.1.S1_at	TRIM73	TRIM73
MmugDNA.2427.1.S1_at	TXNDC5	TXNDC5
MmuSTS.2900.1.S1_at	ZBTB32	TZFP
MmugDNA.25384.1.S1_at	UBE2C	UBE2C	+
MmugDNA.19464.1.S1_at	UHRF1	UHRF1	+
MmuSTS.4701.1.S1_at	VIPR1	VIPR1
MmugDNA.7428.1.S1_at	WHSC1	WHSC1	?
MmugDNA.37428.1.S1_at	YPEL1	YPEL1
MmugDNA.2694.1.S1_at	ZWINT	ZWINT	+
